# Supplementary material for: Evolution of a Complex Locus: Exon Gain, Loss and Divergence at the Gr39a Locus in Drosophila
Source: PLoS One. 2008 Jan 30;3(1):e1513. doi: 10.1371/journal.pone.0001513 (PMC2204066; doi:10.1371/journal.pone.0001513)
Supplement: Table S1 — Annotation and description of the identified Gr39a genes (0.02 MB XLS) [file pone.0001513.s001.xls]

## Sheet: Sheet1
THE COORDINATES AND DESCRIPTION OF THE IDENTIFIED GR39a GENES
Species Abbreviations: Dmel (D. melanogaster), Dsim (D. simulans), Dsec (D. sechellia), Dere (D. erecta), Dyak (D. yakuba), Dana (D. ananassae), Dpse (D. pseudoobscura), Dper (D. persimilis), Dwil (D. willistoni), Dmoj (D. mojavensis), Dvir (D. virilis), Dgri (D. grimshawi).
	Large exons	Assemly location	Star coordinates	End coordinates	Strand	Notes
DmelGr39a	A,B,C,D + ψE	2L	21278327	21285277	forward	Exon E highly degraded, encoding first 122 amino acids
DsimGr39a	A,B,C,D + ψE	chr2L	20888420	20895034	forward	Exon E highly degraded, encoding for 117 amino acids
DsecGr39a	B,C,D + ψA,E	super_18	1219789	1226382	forward	Exon A has 8bp deletion, early stop codon, 27bp at the emd of the exon A and beginning of the intron 1 including splice site deleted
						Exon E highly degraded, encoding for 130 amino acids
DereGr39a	B,C,D + ψA	scaffold_4845	3206366	3199991	reverse	Exon A lacks region that encodes for first 142 amino acids, accumulated three frame shifting mutations and three early stop codons, deletion the end of the exon A and beginning of the intron1 with its splicing site.
						No exon E
DyakGr39a	A,B,C,D + ψE	chr2R	1485270	1478563	reverse	Exon E highly degraded, encoding for 80 amino acids
DanaGr39a	A,B,C,D + ψE	scaffold_12916	10932700	10927089	reverse	Exon E is partial encoding for 199 amino acids
DpseGr39a	A1-3,B,E,C,D	Ch4_group4	3427522	3436506	forward	Exon A duplicated, there are three copies of exon A. Exon E is intact and encodes for 385 amino acids
DperGr39a	A1-2,B,E,C+ψA3,D	super_10	2455864	2464889	forward	Exon A3 accumulated frame shifting mutations, and exon D has insertion of one G in the repeat of poly-G.
DwilGr39a	A1-3,B,E,D	scaffold_181071	773328	781922	forward	No exon C
DmojGr39a	A1-6,B,E,D+ψA7,A8	scaffold_6500	11183164	11168355	reverse	Exon A7 has an insertion of one nucletide; exon A8 has large deletions and frame shift mutation.
DvirGr39a	A1-6,B,D+ψE	scaffold_12723	5592928	5578281	reverse	Exon E has two frame shifting mutations
DgriGr39a	A1-4,B,E,D	scaffold_15126	7593166	7609526	forward	All exons are intact
ψ- pseudo-exon
				All exons are intact
