# Supplementary material for: Evolution of a Complex Locus: Exon Gain, Loss and Divergence at the Gr39a Locus in Drosophila
Source: PLoS One. 2008 Jan 30;3(1):e1513. doi: 10.1371/journal.pone.0001513 (PMC2204066; doi:10.1371/journal.pone.0001513)
Supplement: Table S2 — The estimates of the functional divergence amongst Drosophila gustatory receptors (0.02 MB XLS) [file pone.0001513.s002.xls]

## Sheet: Sheet1
RESULTS OF THE ANALISYS OF FUNCTIONAL DIVERDENCE BETWEEN THE SET OF DUPLICATED GUSTATORY RECEPTOR GENES IN DROSOPHILA SPECIES
	Gr10b/Gr10a	Gr22b/Gr22c	Gr22b/Gr22f	Gr22b/Gr22d	Gr22b/Gr22a	Gr22b/Gr22e	Gr22c/Gr22f	Gr22c/Gr22d	Gr22c/Gr22a	Gr22c/Gr22e	Gr22f/Gr22d	Gr22f/Gr22a	Gr22f/Gr22e	Gr22d/Gr22a	Gr22d/Gr22e	Gr22a/Gr22e
ThetaML	0.7456	0.44	0.4448	0.636	0.4288	0.3104	0.4768	0.6464	0.6472	0.5056	0.6272	0.5944	0.3424	0.5744	0.3344	0.2432
AlphaML	1.59336	0.763047	0.627604	0.70765	1.28519	1.41313	0.68691	0.726519	1.33209	1.43665	0.689189	1.2604	1.43665	1.00965	1.19298	1.54583
SE Theta	0.081592	0.172477	0.155637	0.123177	0.164911	0.111605	0.170175	0.120894	0.176374	0.123929	0.132829	0.18939	0.129559	0.11177	0.070414	0.083223
LRT Theta	83.5059	6.50793	8.16781	26.6597	6.76096	7.73527	7.85016	28.5885	13.4651	16.6444	22.2959	9.85013	6.98442	26.4105	22.5534	8.5397
	Gr36b/Gr36c	Gr36b/GR36c	Gr36b/GR36a	Gr58b/Gr58a	Gr59b/Gr59a	Gr93a/Gr92a	Gr93a/Gr93d	Gr93a/Gr93b	Gr93a/Gr93c	Gr92a/Gr93d	Gr92a/Gr93b	Gr92a/Gr93c	Gr93d/Gr93b	Gr93d/Gr93c	Gr93b/Gr93c
ThetaML	0.769961	0.568	0.42	0.3304	0.2864	0.520974	0.7136	0.458909	0.62715	0.493601	0.571245	0.6032	0.4864	0.5432	0.400943
AlphaML	1.20893	1.74725	1.7533	2.17259	2.18878	1.40963	2.11721	1.25731	1.08009	3.1583	1.75314	1.47525	3.23729	2.36022	1.30828
SE Theta	0.149776	0.091828	0.08762	0.091889	0.079372	0.081599	0.107449	0.072212	0.075269	0.121669	0.090624	0.093642	0.140083	0.108616	0.079324
LRT Theta	26.4273	38.2597	22.977	12.9287	13.0199	40.763	44.1071	40.3861	69.4243	16.4586	39.7338	41.4936	12.0563	25.0112	25.5477
	Gr5a/Gr64f	Gr5a/Gr64e	Gr5a/Gr64b	Gr5a/Gr61a	Gr5a/Gr64a	Gr5a/Gr64c	Gr5a/Gr64d	Gr64f/Gr64e	Gr64f/Gr64b	Gr64f/Gr61a	Gr64f/Gr64a	Gr64f/Gr64c	Gr64f/Gr64d	Gr64e/Gr64b	Gr64e/Gr61a	Gr64e/Gr64a
ThetaML	0.6224	0.7256	0.784	0.6512	0.7968	0.739411	0.6664	0.3688	0.544191	0.5472	0.4872	0.62	0.4512	0.4904	0.5944	0.5976
AlphaML	0.235178	0.291322	0.206564	0.376652	0.229105	0.292991	0.502404	0.453488	0.321896	0.592357	0.315789	0.484561	0.860119	0.395089	0.566416	0.363141
SE Theta	0.101237	0.084599	0.095423	0.086867	0.077812	0.085835	0.081883	0.134114	0.143568	0.137722	0.111549	0.138839	0.160229	0.121318	0.099782	0.091026
LRT Theta	37.7974	73.5633	67.5037	56.1983	104.858	74.2062	66.2344	7.56198	14.3677	15.7865	19.0757	19.9417	7.92968	16.3401	35.4855	43.101
	Gr64e/Gr64c	Gr64e/Gr64d	Gr64b/Gr61a	Gr64b/Gr64a	Gr64b/Gr64c	Gr64b/Gr64d	Gr61a/Gr64a	Gr61a/Gr64c	Gr61a/Gr64d	Gr64a/Gr64c	Gr64a/Gr64d	Gr64c/Gr64d
ThetaML	0.8088	0.6984	0.6256	0.5808	0.6624	0.0632	0.6728	0.6448	0.696	0.812	0.616	0.2424
AlphaML	0.491647	0.7507	0.509662	0.27551	0.401345	0.780627	0.46886	0.570352	0.808973	0.375138	0.614987	0.790831
SE Theta	0.109685	0.10947	0.117604	0.108229	0.129461	0.163018	0.097283	0.100156	0.098178	0.099096	0.102648	0.113811
LRT Theta	54.3737	40.7023	28.2975	28.7981	26.1794	0.150301	47.8295	41.447	50.2563	67.1426	36.013	4.53627
