# Supplementary material for: Evolution of a Complex Locus: Exon Gain, Loss and Divergence at the Gr39a Locus in Drosophila
Source: PLoS One. 2008 Jan 30;3(1):e1513. doi: 10.1371/journal.pone.0001513 (PMC2204066; doi:10.1371/journal.pone.0001513)
Supplement: Figure S1 — The nucleotide sequences of the identified Gr39a genes (0.23 MB TXT) [file pone.0001513.s003.txt]

>Dana_Gr39aABE(P)CD__gene
ATGTGCCGGGCCAAGAGAAGGTTTCTGGGCTTCTTGCGCCACCAGCGATACTTCGGCCTG
AGTGACTTGGACTTCCCCGACTCGATTTCCGCCGTCTGGCTCCGTGGCTCGTGGTTGTCG
TTTGGGATCCAAATTTTGGTGGCTTTTGTTTTCGTGTCTGCTCTGGTGGCAGCCTTAGCC
GAATCCCTCTATTACCTGGATACGGGCACAAACACTGGCAAAATCTTCGACAATGCCGTC
ATCATAAGCACCTCCCTCACCCAGTTGTTTGCCAACTTGTGGTTCAGATGTCACCAAAAC
TCGCAATCGAAGCTCCTGCAGCGACTCTCGCAGATGAAGCTATTCGGGCAACTGGACGCT
AGGACAGAGAATGCCATTCAATGGATCTACCGAACCTGGCTGGCCATCTGCCTCTTTTAC
ATATTAATGATAGCAATGTTTGCCTTCAAGACCTGGCTGACCAGTTTGCAGTTCGGGCGT
ACTGTCATCCTGCTGGGATTCTTTTTTCGATGCATCCAGGCCAACTACCTCTTCACCTGC
TACAGTGGCATGGTGTGCGTTATGCAGGGGATTCTACGGATTCAAGGAGAGCAGCTAGAA
CAACTGGTGGCCACCGATTCCCTAACAATCAAAAGTCTAGCAGGATCCTTGCGAACCCAT
GACCTCATCCTGCTACTGGGCCAGAGCGAGCTGGTGGATGTCTATGGGGGATCGCTGCTG
TTCCTGTTCCTGTACCAGGTCATGCAGTGCGTTCTGATATCTTACATCACGACCTTGGAT
ATGTTCCACTCGATGAGGGAGCTAATCCTCGTTTCCGGTTGGTTGACTCCCTTGATTTTC
TACATCATCCTGCCACTGGCCGTCAATGACGTCTTTAATCAGGTAAGTGAAGTGGTCTGA
ATACAATACCCGGTACTTAGGAGTGTTTTCATAACCAAAGGCCTATCCATTTATTTTTTT
AATAAAAGAAACAAACAATCAAGTAATCGTGGGAATGCCAGGTCACTTATAAGAACCAGA
CTTCTCAAGAAACCATTCCTAAGTTAGTATCCCTGAGAAATGGACGACTTTCAATCCGGA
GAGCTCTGCGCCTACTACCGCCTGTGCCGCTACCTGGGCATCTTCTGCATAGAATTCAAT
CCCAGCCAGAAAAAGTTCCTGCTCCGTCGCAGCCTCATATGCTACGTGGTGCACTTTGCG
CTGCAGGCCTACCTGGTCGGGTGCATGGCCGTGATGATCATCTACTGGAGGCGTTGTTTC
AATCCCGACCTGACCAAAACCGGCAACCACTTCGACCGACTGGTGGTGGTGGTGGCCCTG
GGCATGCTGGTGGTGCAGAACGCCTGGCTCATCTGGCTGCAGGCCCCCCATCTGCGGATT
GTCCGCCAGATAGAGCGCTACCGGAGCAGGCACCTGGCGGATCTGCGCCTGGTACTGCCG
AGGCGATTACTCTGGCTCATAGTGGCCACCAACGTCCTGTACATGGCCAACTTTGTCAAG
ACGTGCATCTTCGAATGGCTCTTGGACGCATCCCGCCTATTTGTGCTCACCTCCCTGGGA
TTTCCTCTGCGCTACCTGGTCACCAGCTTCACAATGGGCACCTACTTCTGTATGATGCAC
ATCCTCCAGCTGGTGATCAGGTGGAACCAGGCCAGGATCGAAGACATTCTCGGGCAAGTG
AGTAGCTCCAAGGGAAACTGTCTCAGTCGTCTGCGTAGTTGCCTGGATCTGCACGACCGC
CTGATCCTACTCTGCAACGTAGATATCAGCCTCGTATATGGCTTTATCGCCTGGCTGTCT
TGGATGTTTGCCTCGCTTGACGTATCAGGTGTGATTTATTTAACCATGATAATACAGACG
GATAAGCCCCTCGGCTTAAAATTACTCACCAACTTGGTCTGGCTCTTCCCCACATTGCTG
ACGTGTACGGCCATTTTTATGGGCAATAGAGTTGCTGTCCAGGTATGTACGTCAACAACA
GGTGTTTAAAAGTTATGAGAAAAGAGGGGACGGCCTTTAAAACCATAGTATTCAAAAGTT
TATATCCTAATACCCCTAGTGCTGATTCTTATTTAAACATGCCTCCATAGGCTCATTTCC
GATCTCTATAGGCCACTACTCCACGTGTTCATCCCTCCCTCCCTTCTAGTTTGATGTTCA
GATCTGTATCCCAGCTAATCTATGCGAACCGCTTGGATCTCCAAAATCAGCAGGACAAGG
GATTCCTGAGGGCCTATGCCCTCTTTGCCAGCCAGGTTATCCTCAATTGTCTGGTGAACC
TCAAGGTCTTCTTCCACACTGACCTCAATTTGTGGCAAACTCTGATCATAATTTCCATCT
CCACGTATACCTACATGCTGGTCGGCCTTGTTTTGGCCTTCCACAACTACCTGATACGAA
TCTCCACCAGCCTGATGCAGCTCTACAACAAGGACCTGGCAAGTGCAACTCTCACGAGCT
TGGCTCTATCCCAGAATCTGTTCTCCTGTCGGTTGCGGCAACAGACCCGACTCCTATACC
TCTGCCAGTACCGGATAAACCACGATTTCGGGATATCATTGGTGGTGGTCATGTCGTTTG
TGCTCCTATCGGCCCCAGGTGCTCCGTTCTTTCTAATAACCGTCTTCTTCGAGTTGGACG
CCCGTCGCGTGGGCACTGCCTTTATGATTCATGCCCTGGTTAATGTGCTTTTGTGGAATC
TCCCCTACACACTCTCCATCCTAATGTGTTTGCGATCGGATTCGGTGAGAATGGAGGTAA
GCTCCAATGATTTCCCGCTAGGGATAGGGATGTCATGACCTAATGGACGCCACCCAACTA
CACAAATATTTGGCTGGCTATTTTCGGGGTGGGATGTGGTGGGGGTGGCCCAGACTATTT
CAATATTTATAAAGTCGCGCCTAACACGCTCTTCTGTCAACTAATGGGCTTCCATTAAAA
TGGTCAAAGGCGCTTTAGCCTTTCGTTTAAGCCTATTAGTTCGGAAGAGTTCACAGAATG
TCGCGCAACGATTGCAGGAAGTTTCAAATTCAATTAAAGACCCTCCGTTGGCTCGGAGTT
CTCCGATTCAGTGTCGATTTGGAGAAGGGCTGGGTCCTGGAAAGTGCCTCTGAGAACCGG
AAGGCGCGGATATATCTGGCTGTGGTGCTTCTGAACACCTGCCTCTTGAACATCTACTGT
TCCGTCTATCCGCATCACCTCACAATGGGAAAGCACAACAGCACCGGCAACTACTATGCC
CAGATCAACATCCGGAGCTGCTCCCTGGTGACCCTGCTGGTCTACATCCACCTCTACTTC
CGACGTAGTCGCTTTGCCAAGCTTCTGGAGTCAATCCTGAGGCTCCATCGACTCTTGGAG
GGCAACAGCGAAGCTTCAAACTCCTGGCTACTCTACATCCTGAACATGACGCTCTTTGTG
ACTTGTGTCCTGAACTACGCCCACGGGTATTGGGAGGCCGGAGTGCTTCCGCCAGTTATC
CCTGTCTACCTTCTGCAGTACGGGTTCGCCCACCTCATCCTGGGCCAGATAGTCGTTCTT
TTCACCTTTTTTCAACGCATTCTACTCGGGGCATTCAGGCTCTACAACCAAAGGATGAAG
GATAACTTAAAGTCTGCCAAGGAAGGTGGAAAATTCTTAGAAATCTTCAATGATTATACT
GAACTAGTGTGCCTGTGTCGGGAGGAGATGAACCGATGCTTTGGTCTCATGTTCCTGTTT
ATTATCGGCTTCATATTTCTGATAACGCCTTCGGGACCCTTTTTCCTGATTTCCACCATT
TTCGTGGGAAGTTTCCGCAGGTCTTGGCGGTTTTATTTGATCTGCCTTACTAGCATATAC
TGGAGCATTCCTTGGGTGGTTTTGCTCTATCAGGTAATGGGTTTCACGGATGTTCAGGGA
GAGGTGAGTATACAGAATCTTATTTCTATAATTTGGACCCATATTTGACAGAAGCTCCCC
CTCTTTTTCTTTACTGATCAGTAGCTCTATCTGGGCTGGGTTATCTCCCAAAATGTTTAC
TAAAACTACCAAAGTTTAAACTGTTTAGCTTTTAATTTCATCCGAATTAAGTTCTGACCC
CACATCAATCATTAGTAAGCTCGTGAGCTCACTTTGTCATACTTTAAAGTAATCCTTTTA
CCATCCTTTAAAGTGCGAGCCAATTATTTCCCCACCCAATATTATTTATTGGCTTTTTTA
TTTGAATTACCTCATACATTAGCCCGATAGCCGTAATCAATTACCGTGTAAATATTGGCT
CTTCCTATCTGATTATTTGGCAACAATAGAGTCTCCGCTCATTAGGCTGATTGGTTAGTT
CGAAGTGGCTCCTCGACGACAGCATGTCTCCGGGACTGTGCCGGGACTTGCGGATTTACC
TTCGGCTGCTCCATCTGCTGGGCATGATGTGCTGGCACTTCGACTCGGAGGCCTGTGAGC
TGTCGGCCACACCTCCGGGCGAGCGATACGCCCTCCTATACACCCTGGCCATGCTGGTTG
CCTCCGCCGGGTGCTTCACCTTCGTCCACCTGCAGCCCCAAATAATCCACCTTACCATCT
ACAACCGGACGGGCAACTTCTACGAAACTATCATTTTCCGGAGCACCTGCCTGGTGCTCT
GCCTTCTCTACGGGATTCTCTACTTGCGACGCCACCGCCACCGGAAGTTGGTCCAGGACA
TGTTGCGTCTGAACCGGAAGTGCCTGGACAAGAGCACCGACAAGCAATTTCTGCACTACC
TCATACTCTACGGAGTGCTCACAGTCCTCGGCTTTGGGAACTTACTGAACGGCTACAGCC
AGTCCGGCATGGCCCCCCTCGCTTTGGCCTTGTGCCTGGTGGTCTACGTGTATGCCTTCC
TGGTGCTCTGCCTCCTGCTGGTGTTCTTCGTCTGCCTCAAGATGATTATGGCAGCGGGAC
TGGGTCACTACAACCGGCAGCTTTGCTTGGAAGTTCTGCCCTCTGAGCTCAATGGCCGGC
AACGGATCTTGGCCATCTGCCAGGGCGAACTGGCCGACTGTTTCGGCCAGCTCATGCTGC
CCATTGTGGCCCTGATCTTGCTGATGGGCCCCTCTGGTCCATTCTACATGATCAGCACGA
TAATGGAGGGCAAGTTCGAGTCCCGGACAGTTCCAATTATTTTTATATCCTCCGCCACTT
GGGGTCTCCCGTGGATAATAATGTTGGTTCTCATGCTTCGCTCTAATGGTATTACAGTGG
AAGTGAGTTTGTTTTGGGTTGGGTTTTAATATTGCCTATCCTTTTTATTTAATAGTTGCT
TTTAATTCATGTTTTTAGGCAAATAAAACAGCTAAAATATTGGCCAAGGTGCCTAGAACT
GGGACAGGTTTGGATAAAATGGTAAGTAAACTCCTTCCTTTTTAAACCCTTTCCTAAAAC
ACTCCAATTCTACTTTCCAGATAGAAAAATTTCTCCTCAAGAACCTTCGACAGCAACCCA
TTCTTACGGCCTATGGATTCTTTGCTTTGGATAAGAGTACTTTGTTTAAGGTGATCTTTG
AAGGACCTTACCTTACTATTCATCCAAATTATTTAAATTATTTTTGTAGCTTTTTACGGC
AATCTTTACGTACATGGTGATCCTAGTGCAGTTCAAGGAAATGGAGAACTCAACCAAGTC
CATTAAAGTATAA
>Dana_Gr39aABE(P)CD__transcript
ATGTGCCGGGCCAAGAGAAGGTTTCTGGGCTTCTTGCGCCACCAGCGATACTTCGGCCTG
AGTGACTTGGACTTCCCCGACTCGATTTCCGCCGTCTGGCTCCGTGGCTCGTGGTTGTCG
TTTGGGATCCAAATTTTGGTGGCTTTTGTTTTCGTGTCTGCTCTGGTGGCAGCCTTAGCC
GAATCCCTCTATTACCTGGATACGGGCACAAACACTGGCAAAATCTTCGACAATGCCGTC
ATCATAAGCACCTCCCTCACCCAGTTGTTTGCCAACTTGTGGTTCAGATGTCACCAAAAC
TCGCAATCGAAGCTCCTGCAGCGACTCTCGCAGATGAAGCTATTCGGGCAACTGGACGCT
AGGACAGAGAATGCCATTCAATGGATCTACCGAACCTGGCTGGCCATCTGCCTCTTTTAC
ATATTAATGATAGCAATGTTTGCCTTCAAGACCTGGCTGACCAGTTTGCAGTTCGGGCGT
ACTGTCATCCTGCTGGGATTCTTTTTTCGATGCATCCAGGCCAACTACCTCTTCACCTGC
TACAGTGGCATGGTGTGCGTTATGCAGGGGATTCTACGGATTCAAGGAGAGCAGCTAGAA
CAACTGGTGGCCACCGATTCCCTAACAATCAAAAGTCTAGCAGGATCCTTGCGAACCCAT
GACCTCATCCTGCTACTGGGCCAGAGCGAGCTGGTGGATGTCTATGGGGGATCGCTGCTG
TTCCTGTTCCTGTACCAGGTCATGCAGTGCGTTCTGATATCTTACATCACGACCTTGGAT
ATGTTCCACTCGATGAGGGAGCTAATCCTCGTTTCCGGTTGGTTGACTCCCTTGATTTTC
TACATCATCCTGCCACTGGCCGTCAATGACGTCTTTAATCAG------------------
------------------------------------------------------------
------------------------------------------------------------
---------------------------------------ATGGACGACTTTCAATCCGGA
GAGCTCTGCGCCTACTACCGCCTGTGCCGCTACCTGGGCATCTTCTGCATAGAATTCAAT
CCCAGCCAGAAAAAGTTCCTGCTCCGTCGCAGCCTCATATGCTACGTGGTGCACTTTGCG
CTGCAGGCCTACCTGGTCGGGTGCATGGCCGTGATGATCATCTACTGGAGGCGTTGTTTC
AATCCCGACCTGACCAAAACCGGCAACCACTTCGACCGACTGGTGGTGGTGGTGGCCCTG
GGCATGCTGGTGGTGCAGAACGCCTGGCTCATCTGGCTGCAGGCCCCCCATCTGCGGATT
GTCCGCCAGATAGAGCGCTACCGGAGCAGGCACCTGGCGGATCTGCGCCTGGTACTGCCG
AGGCGATTACTCTGGCTCATAGTGGCCACCAACGTCCTGTACATGGCCAACTTTGTCAAG
ACGTGCATCTTCGAATGGCTCTTGGACGCATCCCGCCTATTTGTGCTCACCTCCCTGGGA
TTTCCTCTGCGCTACCTGGTCACCAGCTTCACAATGGGCACCTACTTCTGTATGATGCAC
ATCCTCCAGCTGGTGATCAGGTGGAACCAGGCCAGGATCGAAGACATTCTCGGGCAAGTG
AGTAGCTCCAAGGGAAACTGTCTCAGTCGTCTGCGTAGTTGCCTGGATCTGCACGACCGC
CTGATCCTACTCTGCAACGTAGATATCAGCCTCGTATATGGCTTTATCGCCTGGCTGTCT
TGGATGTTTGCCTCGCTTGACGTATCAGGTGTGATTTATTTAACCATGATAATACAGACG
GATAAGCCCCTCGGCTTAAAATTACTCACCAACTTGGTCTGGCTCTTCCCCACATTGCTG
ACGTGTACGGCCATTTTTATGGGCAATAGAGTTGCTGTCCAG------------------
------------------------------------------------------------
------------------------------------------------------------
------------------------------------------------------------
-atctgtatcccagctaatctatgcgaaccgcttggatctccaaaatcagcaggacAAGG
GATTCCTGAGGGCCTATGCCCTCTTTGCCAGCCAGGTTATCCTCAATTGTCTGGTGAACC
TCAAGGTCTTCTTCCACACTGACCTCAATTTGTGGCAAACTCTGATCATAATTTCCATCT
CCACGTATACCTACATGCTGGTCGGCCTTGTTTTGGCCTTCCACAACTACCTGATACGAA
TCTCCACCAGCCTGATGCAGCTCTACAACAAGGACCTGGCAAGTGCAACTCTCACGAGCT
TGGCTCTATCCCAGAATCTGTTCTCCTGTCGGTTGCGGCAACAGACCCGACTCCTATACC
TCTGCCAGTACCGGATAAACCACGATTTCGGGATATCATTGGTGGTGGTCATGTCGTTTG
TGCTCCTATCGGCCCCAGGTGCTCCGTTCTTTCTAATAACCGTCTTCTTCGAGTTGGACG
CCCGTCGCGTGGGCACTGCCTTTATGATTCATGCCCTGGTTAATGTGCTTTTGTGGAATC
TCCCCTACACACTCTCCATCCTAATGTGTTTGCGATCGGATTCG----------------
------------------------------------------------------------
------------------------------------------------------------
------------------------------------------------------------
---------------------------------------------------------ATG
TCGCGCAACGATTGCAGGAAGTTTCAAATTCAATTAAAGACCCTCCGTTGGCTCGGAGTT
CTCCGATTCAGTGTCGATTTGGAGAAGGGCTGGGTCCTGGAAAGTGCCTCTGAGAACCGG
AAGGCGCGGATATATCTGGCTGTGGTGCTTCTGAACACCTGCCTCTTGAACATCTACTGT
TCCGTCTATCCGCATCACCTCACAATGGGAAAGCACAACAGCACCGGCAACTACTATGCC
CAGATCAACATCCGGAGCTGCTCCCTGGTGACCCTGCTGGTCTACATCCACCTCTACTTC
CGACGTAGTCGCTTTGCCAAGCTTCTGGAGTCAATCCTGAGGCTCCATCGACTCTTGGAG
GGCAACAGCGAAGCTTCAAACTCCTGGCTACTCTACATCCTGAACATGACGCTCTTTGTG
ACTTGTGTCCTGAACTACGCCCACGGGTATTGGGAGGCCGGAGTGCTTCCGCCAGTTATC
CCTGTCTACCTTCTGCAGTACGGGTTCGCCCACCTCATCCTGGGCCAGATAGTCGTTCTT
TTCACCTTTTTTCAACGCATTCTACTCGGGGCATTCAGGCTCTACAACCAAAGGATGAAG
GATAACTTAAAGTCTGCCAAGGAAGGTGGAAAATTCTTAGAAATCTTCAATGATTATACT
GAACTAGTGTGCCTGTGTCGGGAGGAGATGAACCGATGCTTTGGTCTCATGTTCCTGTTT
ATTATCGGCTTCATATTTCTGATAACGCCTTCGGGACCCTTTTTCCTGATTTCCACCATT
TTCGTGGGAAGTTTCCGCAGGTCTTGGCGGTTTTATTTGATCTGCCTTACTAGCATATAC
TGGAGCATTCCTTGGGTGGTTTTGCTCTATCAGGTAATGGGTTTCACGGATGTTCAGGGA
GAG---------------------------------------------------------
------------------------------------------------------------
------------------------------------------------------------
------------------------------------------------------------
------------------------------------------------------------
------------------------------------------------------------
------------------------------------------------------------
-----------------------ATGTCTCCGGGACTGTGCCGGGACTTGCGGATTTACC
TTCGGCTGCTCCATCTGCTGGGCATGATGTGCTGGCACTTCGACTCGGAGGCCTGTGAGC
TGTCGGCCACACCTCCGGGCGAGCGATACGCCCTCCTATACACCCTGGCCATGCTGGTTG
CCTCCGCCGGGTGCTTCACCTTCGTCCACCTGCAGCCCCAAATAATCCACCTTACCATCT
ACAACCGGACGGGCAACTTCTACGAAACTATCATTTTCCGGAGCACCTGCCTGGTGCTCT
GCCTTCTCTACGGGATTCTCTACTTGCGACGCCACCGCCACCGGAAGTTGGTCCAGGACA
TGTTGCGTCTGAACCGGAAGTGCCTGGACAAGAGCACCGACAAGCAATTTCTGCACTACC
TCATACTCTACGGAGTGCTCACAGTCCTCGGCTTTGGGAACTTACTGAACGGCTACAGCC
AGTCCGGCATGGCCCCCCTCGCTTTGGCCTTGTGCCTGGTGGTCTACGTGTATGCCTTCC
TGGTGCTCTGCCTCCTGCTGGTGTTCTTCGTCTGCCTCAAGATGATTATGGCAGCGGGAC
TGGGTCACTACAACCGGCAGCTTTGCTTGGAAGTTCTGCCCTCTGAGCTCAATGGCCGGC
AACGGATCTTGGCCATCTGCCAGGGCGAACTGGCCGACTGTTTCGGCCAGCTCATGCTGC
CCATTGTGGCCCTGATCTTGCTGATGGGCCCCTCTGGTCCATTCTACATGATCAGCACGA
TAATGGAGGGCAAGTTCGAGTCCCGGACAGTTCCAATTATTTTTATATCCTCCGCCACTT
GGGGTCTCCCGTGGATAATAATGTTGGTTCTCATGCTTCGCTCTAATGGTATTACAGTGG
AA----------------------------------------------------------
------------------GCAAATAAAACAGCTAAAATATTGGCCAAGGTGCCTAGAACT
GGGACAGGTTTGGATAAAATG---------------------------------------
--------------------ATAGAAAAATTTCTCCTCAAGAACCTTCGACAGCAACCCA
TTCTTACGGCCTATGGATTCTTTGCTTTGGATAAGAGTACTTTGTTTAAG----------
-------------------------------------------------CTTTTTACGGC
AATCTTTACGTACATGGTGATCCTAGTGCAGTTCAAGGAAATGGAGAACTCAACCAAGTC
CATTAAAGTATAA
>Dere_Gr39aA(P)BCD__gene
AGCATTATATCTTGTTTTGGCATAAATTGGTTGACAAATATGCAGTTGTGCCGTGCCCTA
ACTTTGCTGGGATTTGTATCTTGGTGCTTTTTGGTAAACTTTCAATTCACCTGTTATGCC
AGAATGGTGTTGGCCTAGAAAAGTCCAGCTCCATCTCAATGGCTGAAGTGTAAGGATGTT
TATGAACCCACGATGAAATCCTGCTATTGGGTCAAAGAGAACTGATTGCCGTTTATGGTG
AAGTCCTACTGTTTCTATTTATGTTCCAGGTCATACAGTATATATAAATATTTTACTTCA
GCAACCTAGAGGGGTTTCATTCAAGCAATATGTGATTCTCATTTTCTGTTGGCTGAGACC
GATGCTCTTCTATTTTATACCTACCATTAGTCGTTAATGACATACATAATTTAGGTTAAA
CATAGTTTATGTTAACGCTTGACCGTCCTTTCAATGAAAACATGAAAAGTGTTATAATCA
GATGTAAGGACTAAGTGATACTTATTTATTTTTCGTTTATCGAAATCGGTACTAAGCTTT
CGTCAGGAATATATTATGTTCGTGTGATCGTTATTGGTATTAAAAAATTGTATAGATTTA
TCTGCCTTCAAGTACTTATGTTACGTTGTTTATAGACATTATTCATAATTATCAGGCCAA
CGCAAAATTCGCTTGTTCTTAGTTGTCCAAATACTTTAGGTACGAGGTGCTCTACGAAAA
ACTGGCATTTAGAAGTCATCCACAAAAATAGCGGTTCAGCTCAGTTCATCAATCATTCGA
TATGGACTTCCAACCGGGTGAACTCTGTGCTTACTACCGGCTTTGCCGATATCTGGGGAT
ATTCTGCATTGATTATAATTCCACTAAAAAAAAGTTCCGGTTGCGTCGCAGCGTACTCTG
TTACGTAGTTCACTTTGCCTTGCAAGCCTACTTAGTTGGTTGCATGTTCGTCATGTTTAC
ATATTGGCGCAGGTGCTTCAAAAGCGAGCTTACCACGACTGGAAACCACTTCGATCGGCT
TGTTATGGTGATGGCCCTTGGTATACTGGTTGTCCAGAATGCGTGGCTTATCTGGCTGCA
AGCCCCACATCTGCGAATTGTCAGGCAAATAGAGTTTTACCGACGGAGGCACTTGGCTAA
TGTTCGCCTACTTCTCCCCAAACGTCTGTTTTGGTTAATTATTGCAACCAATCTTCTCTA
CATGGCTAACTTCATCAAGACGTGTGTATTCGAATGGCTGACGGATGCTCCTCGATTTTT
TGTCATTACCTCCTTGGGATTTCCTTTACGATATCTGGTTACTAGTTTTACAATGGGCAC
ATACTTTTGCATGGTGCATATTATACGCCTGGTGCTCAGATGGAATCAGTTGGAGATTAA
CGCAGTTATAGAGGAATTGGCCGACCTCAAAAAGACTGGCCCCAACCGTCTGCGTTTACG
CGCGTGCTTGGAGATGCATGATCGCCTGATGCTGCTCTGCAATGATGAGATCAGTCTTGT
CTACGGGTTCATCGCTTGGCTGTCGTGGATGTTTGCCTCGCTTGATGTAACTGGAGTAAT
TTATCTGACTATGGTTATTCAGACTAACAAATCAATCGTTTTAAAATTGATAACAAACGT
TGTGTGGCTTTCGCCAACTTTTATGACGTGCGCCGCTAGCTTCATGAGTAACCGTGTTAC
CATTCAGGTAAGTTTAAATTAATTCGATCCACTTATAGTTGACGTATATATATGGGCAAT
AATTTAATATATACAAATTTTAAAGGGCCTGTAAGGTCAGCTGTGTTCCGATTTCACACA
TATATAATATAAATTATTCTGACACTTAATTACCTATGCTTAGATGCTCTTTTAGTAAAG
TTCCGTTAATATTGAAAGGACGAAATAGATACGCAACTTTGTCGGGCTGTAACTTTCCGT
AAGGTTACTCGGTGTTGAGTTGCGAGTGTTTATTCTAACGTTTAAGTGCCTTGGTTTATT
CTGCACTCGTCGTGAGATTCACAACGAAAAACAGATGAAACAATTATTTTGATAGGATTC
AATACATTTAAAATACATACAAACCAAAAAAAAAAAAAAAAAATACTCAGCTAATGGAAG
TGCGAACGAAAAATTTTAACATTATCTGGAATATCAGAATATTTGGGGAAAAGAAAACAA
GACTAATAAAAAAATTAAATAATATCAAAATTCTATTTGAAAGTGTGGTCGTGACAATTT
TGGGCGGTTTCGGGGCTTTAGAGTGGGCGTGACAGCAATTGGAAACAAACTTGGCTTGCG
TATATGGTTCTGGAAGCTGCAAGCTTAATATTCTAGCTTTTATAGTTCCTGAGATCGAGG
CTTTTATACGGTCAGATGGACGGACGAACAGACGGACATAGCCACTTTGACTTGATTATT
GATCCTGATCAAGAAGACATATACATAGTATTGTCGGAAACGCTTCTTTCTGCCTGTTAC
ATACTTTTCAACGAATCTAGTATATCCTTTTACTCTCTAAAATGTTTCTGAAACACTTTC
AAAAAAAAATTTTTTTTTACAATTTTTTTTCCCCCACTTTCTACCGATATTCCAGAAAAC
GTCGACATTTCCATTACCTGAGTAATGGGTATCTGATAGTCGGGGACCTCGACTCTCTAG
TATTATTACGAAGATTGCCAGTTCTTAACAATGTAAGCCAATGTAAGCAAAGTACGTTTT
TAATGCTTTAAATGTTTTTGTAAAATATGATATCAATATAATAATTCATTCGAGTACATG
AGAAAGAAAAACTAATATTTTTACGCTTACTGTATGTTTAAACACCAAGACTTAATCCAT
TAGGGGTGTTTATCCTAAGCAAGATAGGCAAATATGTAAACAACGAACTACTAGAGCAAG
TCCCTGAAGTGCTTCTGTTAGATATATTTTTGTGAAAACACAATAAATTAATCTGCTTTA
CAATATTAGTGATTAGTTGATTGACGCAAACCAAATGACGCGCAACGCATTTGAAGAGTT
GAGGGTTCAGCTACGAACCCTGAGATGGCTTGGAGTCCTGCAGTTCAGTATCGACTTTAA
GAAGTGCATAGTCCGGGATAATGCTTCAGAGAAGCGCAGTGCCTGGCTTTATTTGATGTG
CGTAGTGGGAATCACGTGCAGCTTGATCATATATAGCACCTACTATCCCAGTCACTTTAT
TATGGGAAAACACAACAGCACTGGCAACTGCTATGCCCTAATCAACATCAGGTCAAGTTC
CGTTGTTACACTGCTGATTTACATTCAGCTCTATATACAACGTTTTCGATTCGTCACCCT
CTTGCAATCCGTGTTACGTTTTAACCAAATCTCTGGAAGTCACAGAGAAGAAGAAAGATT
TGCTTTTTATTATTTTACACATTTATCCCTACTAATCATTTGCATGCTGAACTATGCTCA
CGGTTACTGGACAGCGGGTGTTCGCTTGACCACGATTCCTATTTATCTGCTTCAATACGG
ATTTTCCTACCTTATTCTCGGACAGGTGGTTGTCCTGTTTGTCTGTATACAACAAATATT
ACTTTCGATTTTAAAATACTATAATCAAGTACTTCTTATAAACGTTAAATCATGCACGGA
GAGTCGCGAATTCTATGACAACTTTTGCAAATACAACAATGTAATGCGGCTAAGCTATAT
CGAGATCAATCATTGTTTTGGTTTGCTACTTTTACCCGTAACCGGATTAATTCTGCTGAT
CACCCCTTCTGGGCCGTTTTATCTGGTATCCACTATATTTGAAGGACGATTTCTTCAGAA
TTGGCGTTTTATCTTCATGTCGTTAACTGCCATACTTTGGAGCCTGCCTTGGATAGTTTT
GCTGGTTTTGGCAATGGGCAGGAATGATGTACAAAAGGAGGTTAGTAAAGTTGTGTACTA
CCGTTGCATTGTTGTTTGTTTTTAAAATAACTGTAGTTTTCTATGTTAAAAACCAGTGCG
GTGTGTGTAAAGGTTTAACAGTTATATTTTTCACCATTAACGGAACACAAGAGAATGCTA
ACCTCGCGTTCCTCGACAATCAGATACCCGTTGCTCAGCTGGTGGGAGTGCGAACGAAAT
ATTTCAAAATTTATAGCTAGAGATTTGGGCACAAAATAATAAAATGAAAAAAATTTTTCA
AAATTTATTTGTAGACGCTAGAATTAGTGCTTTATACAGCGTTAAACTGCGGCAAGTTTA
ATTTCATATAAATTTTCTTTTGAAAAATCGTAGTCAAAGCATATTCAAAAATGAAGGCTC
GACGTAAATCAAAACAATGAAAATTAATTTATGTATTTATTGAACTTAATTTACTGTTAT
CACTATAAGAAATTTGAACATAATTAATTTCTGGCCAAAACTATTACTGCGGAACTCAGA
GAGATACATATTTTGTTTGTTTGTATACCCGTTGCTCGTAGAGTAAAAGGGTATACTATA
TTCGTTGAAATGTATGTAACAGGCAGTAGAAAGCATTTCCGACCATATAAAGTATATGTA
TTCTTCATCAAGATCATCCGTCTGTCCATATGAACGCCTCGATCTCAGGAACAACACAAG
CTACAATATTGAGATTAAGCATTCCAGAGACATAGACGCAACGCGAGTTTGTTTCCAAAC
GTTGCCACGAACACTAACGCCCACAAACCGCACTTAAAATGCAAAATAATTTTTAGCGAA
ATATATATCACTCAACAAGTACTGGGTTTAATGTGAACAAATGTTTCAAGCCTTCATTAA
CAGAAAAACGCTTTGAGGGCATCACATTCTCTAAAAAGAATAGGGTGTAAAGAGATTCAA
GCAAATGGACACCAGCACTCTTGTCAGTGTATCAGAAGAAGGGACTCCGAAAGGTGTGGG
AGGCAATTAAATAAATTCCTAGGCTACACAGCAAAACTAATCAATTACCCTGAACATATT
GACAGTGTCATATCGTGTAAATCAACAATGAAATTGGATATGAATTCAGTACATTTGTTA
GTTCGCAGCGAACCATCAACTGTATAATGTCAAACGTCTGCCGGGACCTACGTTTTTATC
TCCTTCTACTTCACATCATGGGCTTGATGTGCTGGCATTTCGATTCCGAACACTGTCAAC
TAGTGGCCACATCCAGAAGCGAGCGCTATGCCGTCGCTTATGCTGGCTGTATTTTAGTTT
CTACGACGGCCTGCTTCGTCTTTGCCCTCCTTCAGCCAAGTCGATTCCACATAGCCATTT
ACAACAGGACGGGAAATTTTTACGAGGCCGTCATATTTCGCAGCACGTGTTTGGTGCTGT
TCGTGGTCTATGTGATTTTGTATGTGAGGCGTCATCGACACAGGGATTTGATTCAACGTC
TATTACGTCTTAACAGAAGCTGTGTAGGCAGTTGCACAGACCAACAGTTTCTGCACAACA
TAATACTTTACGGCGTGCTCACGATCCTCTGTTTCGGCAACTATCTCCATGGCTACACTC
GCGCTGGACTAGCCACAGTTCCGATGGCCCTTTGTATTGTGGTCTATATCTACACCTTTT
TGGTTCTCTGCCTACTGCTGATATTCTTTGTTAGTCTTAAGCAAGTGATGACCGCGGGAT
TGATTCACTACAACCAACAGCTTTGTCAGGGCAATCTGGCCTCTGGTCTTCGAGGCAGGC
AGCAGATCCTGAAAGCGTGCGGCGGCGAAATGAACGAGTGCTTCGGCATACTTATGCTGC
CGATTGTAGCCCTGGTGCTCCTGATGGCTCCTTCGGGGCCATTTTTCTTAATTAGTACCG
TGTTAGAGGGCAAATTTGGCTCCGACGAATGCTTGATCATGCTCTTGATCTCCTCTACTT
GGGATACTCCGTGGCTGGTTATGTTAGTTCTCATGCTACGCACTAATGGTATATCAGAGG
AAGTGAGTTCTTTGCGGGTCAATAAGTAAACTTTTACTTATTTACGAAAACATTTACAAT
TGCTTACATAATTTTTTGCAGGCAAATAAAACAGCAAAGATCCTGACAAAAGTACCTAGA
ACCGGAACTGGTTTGGATAGAATGGTAAGCGGATTATGTTTCGCATTTGCTTAATAGTAG
TGACATTTGCAAGTAAAGTAGGAAAAACATCACTATTAGATAAAAACGAACTTTTTCATT
AGATAATTATAATTTTTATATCCCAGATTGAAAAATTCTTACTCAAGAACCTTCGACGGC
AGCCCATTCTAACCGCTTATGGATTTTTCGCTCTGGATAAAAGCACTTTGTTTAAGGTAC
ATTTTGTATTTCAAAGGCATAATTGATAGCTACATTTTCTTATTGATTTAGCTATTTACG
GCAATCTTCACGTATATGGTTATTTTGGTCCAATTTAAGGAGATGGAGAATTCTACAAAG
TCTATTAATAAATTTTGA
>Dere_Gr39aA(P)BCD__transcript
AGCATTATATCTTGTTTTGGCATAAATTGGTTGACAAATATGCAGTTGTGCCGTGCCCTA
ACTTTGCTGGGATTTGTATCTTGGTGCTTTTTGGTAAACTTTCAATTCACCTGTTATGCC
AGAATGGTGTTGGCCTAGAAAAGTCCAGCTCCATCTCAATGGCTGAAGTGTAAGGATGTT
TATGAACCCACGATGAAATCCTGCTATTGGGTCAAAGAGAACTGATTGCCGTTTATGGTG
AAGTCCTACTGTTTCTATTTATGTTCCAGGTCATACAGTATATATAAATATTTTACTTCA
GCAACCTAGAGGGGTTTCATTCAAGCAATATGTGATTCTCATTTTCTGTTGGCTGAGACC
GATGCTCTTCTATTTTATACCTACCATTAGTCGTTAATGACATACATAATTTA-------
------------------------------------------------------------
------------------------------------------------------------
------------------------------------------------------------
------------------------------------------------------------
------------------------------------------------------------
------------------------------------------------------------
-ATGGACTTCCAACCGGGTGAACTCTGTGCTTACTACCGGCTTTGCCGATATCTGGGGAT
ATTCTGCATTGATTATAATTCCACTAAAAAAAAGTTCCGGTTGCGTCGCAGCGTACTCTG
TTACGTAGTTCACTTTGCCTTGCAAGCCTACTTAGTTGGTTGCATGTTCGTCATGTTTAC
ATATTGGCGCAGGTGCTTCAAAAGCGAGCTTACCACGACTGGAAACCACTTCGATCGGCT
TGTTATGGTGATGGCCCTTGGTATACTGGTTGTCCAGAATGCGTGGCTTATCTGGCTGCA
AGCCCCACATCTGCGAATTGTCAGGCAAATAGAGTTTTACCGACGGAGGCACTTGGCTAA
TGTTCGCCTACTTCTCCCCAAACGTCTGTTTTGGTTAATTATTGCAACCAATCTTCTCTA
CATGGCTAACTTCATCAAGACGTGTGTATTCGAATGGCTGACGGATGCTCCTCGATTTTT
TGTCATTACCTCCTTGGGATTTCCTTTACGATATCTGGTTACTAGTTTTACAATGGGCAC
ATACTTTTGCATGGTGCATATTATACGCCTGGTGCTCAGATGGAATCAGTTGGAGATTAA
CGCAGTTATAGAGGAATTGGCCGACCTCAAAAAGACTGGCCCCAACCGTCTGCGTTTACG
CGCGTGCTTGGAGATGCATGATCGCCTGATGCTGCTCTGCAATGATGAGATCAGTCTTGT
CTACGGGTTCATCGCTTGGCTGTCGTGGATGTTTGCCTCGCTTGATGTAACTGGAGTAAT
TTATCTGACTATGGTTATTCAGACTAACAAATCAATCGTTTTAAAATTGATAACAAACGT
TGTGTGGCTTTCGCCAACTTTTATGACGTGCGCCGCTAGCTTCATGAGTAACCGTGTTAC
CATTCAG-----------------------------------------------------
------------------------------------------------------------
------------------------------------------------------------
------------------------------------------------------------
------------------------------------------------------------
------------------------------------------------------------
------------------------------------------------------------
------------------------------------------------------------
------------------------------------------------------------
------------------------------------------------------------
------------------------------------------------------------
------------------------------------------------------------
------------------------------------------------------------
------------------------------------------------------------
------------------------------------------------------------
------------------------------------------------------------
------------------------------------------------------------
------------------------------------------------------------
------------------------------------------------------------
------------------------------------------------------------
------------------------------------------------------------
----------------------------------ATGACGCGCAACGCATTTGAAGAGTT
GAGGGTTCAGCTACGAACCCTGAGATGGCTTGGAGTCCTGCAGTTCAGTATCGACTTTAA
GAAGTGCATAGTCCGGGATAATGCTTCAGAGAAGCGCAGTGCCTGGCTTTATTTGATGTG
CGTAGTGGGAATCACGTGCAGCTTGATCATATATAGCACCTACTATCCCAGTCACTTTAT
TATGGGAAAACACAACAGCACTGGCAACTGCTATGCCCTAATCAACATCAGGTCAAGTTC
CGTTGTTACACTGCTGATTTACATTCAGCTCTATATACAACGTTTTCGATTCGTCACCCT
CTTGCAATCCGTGTTACGTTTTAACCAAATCTCTGGAAGTCACAGAGAAGAAGAAAGATT
TGCTTTTTATTATTTTACACATTTATCCCTACTAATCATTTGCATGCTGAACTATGCTCA
CGGTTACTGGACAGCGGGTGTTCGCTTGACCACGATTCCTATTTATCTGCTTCAATACGG
ATTTTCCTACCTTATTCTCGGACAGGTGGTTGTCCTGTTTGTCTGTATACAACAAATATT
ACTTTCGATTTTAAAATACTATAATCAAGTACTTCTTATAAACGTTAAATCATGCACGGA
GAGTCGCGAATTCTATGACAACTTTTGCAAATACAACAATGTAATGCGGCTAAGCTATAT
CGAGATCAATCATTGTTTTGGTTTGCTACTTTTACCCGTAACCGGATTAATTCTGCTGAT
CACCCCTTCTGGGCCGTTTTATCTGGTATCCACTATATTTGAAGGACGATTTCTTCAGAA
TTGGCGTTTTATCTTCATGTCGTTAACTGCCATACTTTGGAGCCTGCCTTGGATAGTTTT
GCTGGTTTTGGCAATGGGCAGGAATGATGTACAAAAGGAG--------------------
------------------------------------------------------------
------------------------------------------------------------
------------------------------------------------------------
------------------------------------------------------------
------------------------------------------------------------
------------------------------------------------------------
------------------------------------------------------------
------------------------------------------------------------
------------------------------------------------------------
------------------------------------------------------------
------------------------------------------------------------
------------------------------------------------------------
------------------------------------------------------------
------------------------------------------------------------
------------------------------------------------------------
------------------------------------------------------------
------------------------------------------------------------
------------------------------------------------------------
--------------------------ATGTCAAACGTCTGCCGGGACCTACGTTTTTATC
TCCTTCTACTTCACATCATGGGCTTGATGTGCTGGCATTTCGATTCCGAACACTGTCAAC
TAGTGGCCACATCCAGAAGCGAGCGCTATGCCGTCGCTTATGCTGGCTGTATTTTAGTTT
CTACGACGGCCTGCTTCGTCTTTGCCCTCCTTCAGCCAAGTCGATTCCACATAGCCATTT
ACAACAGGACGGGAAATTTTTACGAGGCCGTCATATTTCGCAGCACGTGTTTGGTGCTGT
TCGTGGTCTATGTGATTTTGTATGTGAGGCGTCATCGACACAGGGATTTGATTCAACGTC
TATTACGTCTTAACAGAAGCTGTGTAGGCAGTTGCACAGACCAACAGTTTCTGCACAACA
TAATACTTTACGGCGTGCTCACGATCCTCTGTTTCGGCAACTATCTCCATGGCTACACTC
GCGCTGGACTAGCCACAGTTCCGATGGCCCTTTGTATTGTGGTCTATATCTACACCTTTT
TGGTTCTCTGCCTACTGCTGATATTCTTTGTTAGTCTTAAGCAAGTGATGACCGCGGGAT
TGATTCACTACAACCAACAGCTTTGTCAGGGCAATCTGGCCTCTGGTCTTCGAGGCAGGC
AGCAGATCCTGAAAGCGTGCGGCGGCGAAATGAACGAGTGCTTCGGCATACTTATGCTGC
CGATTGTAGCCCTGGTGCTCCTGATGGCTCCTTCGGGGCCATTTTTCTTAATTAGTACCG
TGTTAGAGGGCAAATTTGGCTCCGACGAATGCTTGATCATGCTCTTGATCTCCTCTACTT
GGGATACTCCGTGGCTGGTTATGTTAGTTCTCATGCTACGCACTAATGGTATATCAGAGG
AA----------------------------------------------------------
---------------------GCAAATAAAACAGCAAAGATCCTGACAAAAGTACCTAGA
ACCGGAACTGGTTTGGATAGAATG------------------------------------
------------------------------------------------------------
--------------------------ATTGAAAAATTCTTACTCAAGAACCTTCGACGGC
AGCCCATTCTAACCGCTTATGGATTTTTCGCTCTGGATAAAAGCACTTTGTTTAAG----
---------------------------------------------------CTATTTACG
GCAATCTTCACGTATATGGTTATTTTGGTCCAATTTAAGGAGATGGAGAATTCTACAAAG
TCTATTAATAAATTTTGA
>Dgri_Gr39aA1-4BED___gene
ATGAAATCTGCATTACGGCGTGGAAAACTTTTGAAATTTATACACTATCAACGTTTTCTT
GGACTAACCGATATCGATTACTCAAAAAGTGCAGAATGCTATGTGATCAATGGAAATTTG
TGTTCTTATTCCATTCAGTTGCTTATGCAGATCATTCAGATAGCTTGCTTTTACAGTGCG
CTCGTAGGACGCATCGTGGATATGAGTTCGGAAACGGGAAACGAATTTCATCACATGTAT
ATTTTAACCGCCCCAATCACGCAGATATTAGTATATATCTGGCTACGTTTCCAACAAGAA
TCGCAGCGAACTCTTCTGCAGATAATAATTCGATTAGCCTGTCGTCTAAATGTTAATACA
ATGCAATTGAATTGCCCTCGTTGGCATTACCGCTTCTGGATAGTCATCAGCCTGTTTTAT
GCTTGCGATATTGTAGTAGCTCGCTTTTACTGGAACATTACTCACGATTTGGGCTATCAT
GTCATCATGCTGGGCTACATTGTTCTGCTTGTGCGCACCAACTACATCATCACGTGCTAC
ACATCCCTCGTTTATGTGGTGATGATCTTGCTTCAGGCACAAGCAGATCAACTTCGCACA
GTTCCACTTATATCACCAGAGGAACTGGCCAACAATTTGAGCATTCACGATGAGCTAATT
TTGATCTGTCAGGAGGAGATTGTACTGGTTTTTGGCATCGCTTTGATATTTCTTTTTCTA
TACACTGTACTGGATGCAATATGTGTATGTTATATAGCCACATTGGAGCAGCGCTTTTCG
CTAGTGGAAGTCCTATTCGTACTTAGTTGGATACTACCAATTTTCTGGTCTCTTAGTATG
CCTCTGATAGTCAATTCAGTGGCCAAACAGGTGAGTAGCAAATTACTTTAGATGCTATTT
TAATTTTAAGTATTACATATAAATTTCTAAAGGTATCATCAATTTTGCATGGTGTTGTTC
TTCTTATTTCAAAAGTTCGAGTTCAGGTCAGCTATGCGTGTCATAGTTTGCAATTGTGTT
CCATTCAATATGAACGCGGGTTGGTTTGTGGCTTCTGAGGCCAATCCCAACTACAACGAC
GAAAATATACAACAACAACGGGAGCGAATTCGCAAGACGACGAATGAAAAATAAAAATAA
TAATAAAAATAAATTAAACAATAAAAACGACGAAAGCGTGAAATTAAGAACGACGAAGTT
TTTCAGCAGTGTGATTAACTGAAATTAATTAACTTAAGTAAAGATGGCAACTTTTAATGA
CTAATGCGCCAATTTATATTCGAGGGGGAAGGAGACAGAGCCAATAGAAATCGGTTAAAC
GAGTTCAGTGGTTTTAAAATTAAGTTAAAATGCTGAAAATATGCCGTTGCAACACGGCGT
TGATGAAGAAGGCATCAATGAAGAGATCGAAGAACACGAGCATGGAGCGAACATCATTGA
AGAAACCGATCTGGGCAGAAGCATCAATGATGACCGAGAAGCAACAGGGATGGTAAAAAA
CACGGCACGTCGAGTAACGAACGAAGAGCATAACGATGAAAAACAGTTGTGCCCTGCTAT
GAAAAAAAATGAAATAAAATAAGTGTACTGTAGTCGAGTGAGATCGACTACGATTTACCC
TGAACCCAGTTGTTAAATATATTCTAGTTGTATTTTAAAATTTCCCTTTCAAAGTTTTGC
ACCAAAATGTGAGCAGGTCTGCAAGTGCGCGCTGCCGACATGCACGTGAATATTCATACA
TATACATACATGTATACGTACACACAATCGTAACGGGGTAACGGGGCTCTGCAGAATACA
CAGAAAAACAAATCTTCGCTCGCGTCTGTTATCATGCCATCTCTTTCTTACGCATGTGCA
CGCGTATTTATGCATACATAAAATGCTTGCGGCTGCTGCTAACTTGGGTCTGATGATCAA
TAATAGCAGTTGATCAATAATATTAATAGAAGATTCTGCCTTTAAAAGTGTAGCATTTAT
TACTATCGGAAATTTACATGTATCGATATTAGAGAAACGTAGGCAGTTATCGATCAAATA
AAGCAAACTTGATCTGCGCCTGGTATACGAGATCCTATATTCCAAATTTAAAGTCTCTAG
CTCTTATAGTCTCTGATATCTCCTGCGTGTCATACAGACTATATCGACTCGGCTGTTGAC
CCTGATCAAGAATATATACTTTATGGGGTCGGAGATGCTTCCTTCTGCCTGTTACATACA
GTTCCAGTTGAAATGCGAGGCACTGTACATCTGCAGAAAACCATTATAACCTTTTTACAC
ATTTTTAATGAGTTCAGGGTATAATTAAAAAGAAGAGTGTTCGAGGTTAGTGACGAAAAT
TATGTGTTGGACTGACAGACAAAAAGTAATTTTTGCTAAGAAATCGCTTAGAGGCATTGC
CAAGCTATTTGTGTTGAGTGAAAAACATTTGAATTCGTGGCAAGCATTGAGGAATGCTCT
TTTGAGTTAATTTAAATCAAGAGTGTCAAACAAATACACATGCAATTGAGCGAGAATGAA
AGCTTTTGCATCTCGTCGGAAAGTTGAAGATATGCAATATGGGATCGATGGAATTAGCGA
ACTTTCAATAAAAAAATCGATTCTATATGGTGCGAAGGACTATTTTTGAATTATTTTGAA
AAAAAACTGAAAGGCTGAAAAATTGTATGGAAATATGAGAAAGAGTGAGGAATTCGGTAA
AGCGAAAACGATTAAAGCTGTATGAACGGAAAAAACTAAAATTATTGTTTCAATTATGAT
GAAATTAGACATTTTTCAAACAAGTGCAAAAATAAAGACAGGAAAAATGTTTTAAGTGTT
AGCAACTCGGACAACAACAAGCTGAAATGTACGCGTTGTGAAAAATAAACATTGGGTTAA
CATCAAAAGATGTTCTGTTAAATAACATGAAGTGCGCAACATTGTTTGAAGAACGGATTT
TTCCATGTTCCACTAGCTGAAGGAAGTATGCAATTTACGTCTTTTGTAACCCAAAGTCTA
TATCAATTTTGTAAGACTCCGTTTGGTCTGTCAAATTCGGGAATATTCCAAATACACATC
AATGCAACTTTCAGACCGCTTACTCGCATATTTATTTTATTATTATTAATATTTGCTTTG
CCATATTTAGAGTTTTAAATGTTAAATTAAATGAGTACGGGGTTGAGCTAAATTTGAAGG
AATTCAACTTTCGGCAAACGCGAATCCAATTTGTAAGGCATATTATTAAATTTCCAAAGC
TGTACCCAACGCCACTAAAAAAGAAGCAGTTTTTAAGTTTAAAACGCGGCAGACACTTAA
ACAGTCGCACAGTTTTTTTTGAGTCTTACTGTATATTTTAGAAAATTTGTCCACAGCTGT
ACTCTTATTTCAACTTTTGACTGATATGACTGTGTTGAACATATAACATCAAAAGTATGA
TATCGAAGCGCATACCGATGCATTAATATATGATTTTGGAGCTATTTTAATATGCAAATC
TCCAGACGACGGTCAGTTACATTCAGTATATTTTGTGAGTAAAATGGCAACGCACGCACA
TCGAACTGCAATGCGTTTATAAAACTTTAGGGAAGCATAACTTTTGCACAAGTGTAGCAA
GATGGGTATCGCCTTTAGACGTATTTTAATAAGAAGTCGAGCACCGTTCTGGCTCGCACA
TGAAGCATGTGGATGCCCTATCACAATATTCAATAATGACCATAGGCGACGAAATCATAT
CGATTGTTATCGATACAATCTGAAAACAATAATAAAGCTACTTGCTGAAACCCAGAGCAT
TGAGAATTATTTCATGAAAACTTCTTTACAAGTTGCTTGATGACGAACTAATAGTAGTTC
CTAAAGATATGTAAATGCAAATAGTAAGTAGGCACACGACAGAGGTCATTTCGCCATAAG
GAAGACAAAGGATTTCACATGCATAGAGAGTTTTATACCAAACATCGATGATAAAATCAA
AAGAACTATCGACTGATGTATACCCTGCATACTTATCAATCGCAATTGCGGTAAACAAAA
AGATTTGTTGCACCCGCTGCAAAAATATGAAGTCCCGCTACATCAGTCATCACATCAATC
ATTTGGGTCCGTTGGAGTTAACTCACAGTCAATATAAGCACTAGGTTAGATTTCTCGGCT
GTCGAATGCTCGATACAAATATGCCCGACTTGGTTGGGTTTTAATTCCGGAACATCTGCT
AGCTAATTTAAATCGGCTAAGGAACTCCTCCCTAGGTAATTAATATTTTTCTGGTAAGTG
CTGACCAAGAGGGGAAGAAGTGTTTCGATGACTGTGATTTTTGCTACACTTGACACCTTC
TGCAGAAGCCGTTTTCGCTGAATATTAGTCGGTAGAAACTATCAGAGAGCAGGGATATAG
TAGTACCATGTCCGGTCACTTTCTCCTTGCCTAAATCGAGGCATTGTTGAAACAAGTTGT
GATTCTCGAAGGATCTAGACATATTGAGTCCATTCCCCCTCTTGAGGAATTTATGAGAGG
TTTGACTCCGTGCTTTGTCCTCTCTCTGTGTATCACCTGGGCTAGTGTGTAGAGTCCTTT
TGTAATTGACTTCTGATGTGTATAGAAAATTGAATATACTTGGGTACATTGCCCATTTGA
CACCAATGGCTTTCCTGCAAGTTTATAGTGCAGCTGTTCCCTCTTGTTTCCTCTGTTTTT
ACTATTGTTTGGGCATTAAGTTCAGTTTAAACTCTAGTCGAGTTTCCTGTTGACAATCAA
TGCCAAACAAAAATGTGGGCTATTTTTTAAGTAAGCGGTTGTGTGAATAAGCCTTAAATA
ATAAGGGTTGGAAACTTGTAATTCCTTGAGTAGAGCCCAAATTATAATCCGCTCTGATTT
GTCTCTACTTGTTAAAAATGTTATGGTTATATTTAAAGATTATCTAAATATACCTGGTAT
TCCCCTGTCGAATCCTATATTTTTTACAGTGTAATAAATAAGAGCACACAGTCAATTAAT
TAATTAAAATTTATAAAGATCTTCCGACTGATTTCAAATAATTTTCTCATGCTACCTACC
AATTCAGTTAGTCACACGACGTTAAAGAAAGCGCATGTGTTTTTTTCTGGCAGAATGTTG
CTAAATGCACGGCTTGGAAAACTTTTGACATTTATACACTATCAACGTTATTTCGGACTG
ACGGACATCGATTACTCAACAAATTCAAAATGCTATATAATCAATGGAAATTGGTTCGCT
CACACTATTCAGTTATTAGTGCTGATTATTTTATTCGTCGCTATTGTCAGTACTTTATCC
GCAAATCCCATCGCGTTTTCGGATTTGCATTCAAGCACTGCTAACAAATTTAATAAATTC
ATCGTTTTGTTAATGCCAATCACTCAAATATTTATTAATATCTGGCTACGCTTTCAACAA
GAATCGCAAAAGATTCTGTTACAGATGTTAACTCGCTTAGCCTGGAGTCTAAAAGTGAAT
ACATTGCAATTGCGCCGCCCTCGAAGGCTTTACCTCATCTGGACAGGCATCAGCGTGTAC
TACGTCGGCTTTATTTTAAATGACTCCCGTATAAATTGGAGCGTCAATAACACTGTATAT
TTGTTATCCAATATGGGCATCTATGTGCATATTTTTCGCACAACCTATATCATCATCAGC
TATACATCCCTAGTTCATGTCATAAATGTTTTGCTCCATACACAAGCAGATCAGTTGTTT
ACTAGGGATGCGGGATCTCTTATATCTCTGGAGGAACTGGTCGACAATTTGCGAATTCAT
GACGAGCTACTATTGCTATGTCAGGAGAAGATTAGTCATATTTATGGCGGACCTTTTGTA
TTTATTATCCTATATTTTATAATGGAAGGTACATGTACTTGCTATATAACAACATTAGAG
GATCACTTCTCATTAATGGATGTTATGTATTCGTTCAGTTGGGCGATACCAACTTGTTTG
TATTTTTGTATGCCCTTGGTAATCAACAATCTGGCAACCCAGGTGAGTTCTTATTAATAT
TGATTGCAATTTTTATCGCACCCTTTCAAAATAATGGTTTATGTTAGATTTCTAGGCTGT
CGACTGCTCAATACAAATAGGAACGATTTGGTTTGGTGTGTTACAGCTCATTTTCCCTAT
TCCCAAATGGGTTAAATTTATAATATATCGCCATATTTCTGAAGCTTGTAGTCGAAAACT
GATTACTTTGGTAAATAATCTTTTACTGGTAAGTGGGGGATTTTTATTCCTGCTACTCTT
GACAACTTACGCATAAGTGGTTGTAGATGGCTAGAAATAAACAGAAGGGTATTTATCAGG
GAGTGAGGATAGAATATTAGCCTGCTCGTCGGTTTGCCAAACTAACCTACTCCGAGGCAT
TGCTATAAAATCTTGTAGTTTTAGCGAGATCAATCATAGAGTCCTGTTGGGCTTGACTAC
TGATGTATATAAAGAATTGACTATATTTGGAGACGTAGCCCATTGGTTTTCCTACATGTT
ACTAAGGGTTTCCAGCATGCTTCCTTCCTGTTTCCTTTGTTTTTATCTTTGTTAGAGTAT
TAAATTCACTTTTGATTTTATTCGAGTATCTGTCTACTATCAATGTGAGAAAATTGCGGT
TGTGTGGATAAGTATTTAATAATGAGGTTTGTAAACTTGTATTTCCTTGAGTAGAACCCA
ATTTCTAGTTTTACAGGGTAAACACTTTATCCGCTTTTATTACCGCCATATGACAATTGC
TAGTTGGCCTTTACTCACCAAAAATGTTGGGGTTATCTTTCAAATTAATCTAAATACACC
TGGTATGCCTCAGTCGAACAACTTATTTATTATACACCAGCACGATGTGAACTATACTTG
ATCTTGTCACTAGCACCCAATTTACTAATTAATTCGAATTTATAAAGCTCTTCCGGCTGA
TTTCACATAATTGCATTGAGGCTACGCACCAATTCAGTTAGTCATACGACGTTTAAGAAA
GCGCAGTTGATTTTTCCAACAGAATGTTGCTTAATCTACGAAAAGGAAAACTTTTGACAT
TTATACACTATCAACGTTATTTGGGACTGACAGACATCGATTACTCAACAAATTTAAAAT
GCTATATAATCAATGGAAATTGGGTTTCCTATACAATTCAGTTATTGATGCTAACTATTT
TATTCGTCGCTCTTATTGGTACCCTTGTTGAAAAGGGTCTTCCTCTCGTCGATATGCTTT
CAAGCTTCGGAAATGAATTCCATCACATTCTTATCTTGTCCATGCCAATCACTCAGATAT
TTATTAATATCTGGCTACGCGTTCAACAAGAATCGCAACGGATTCTGTTAGAGATGTTGA
CTTATTTAGCCTGGCGTCTAAAAGCGAACACATTGGAATTGACCAGACCTCGATGGCTCT
ACCTCCTCTGGTCAGGCATCAGCGTGTACTACCTCGTCAATATTTTAATAATCTTTCACA
CTGGTCGGAATGTAAATAACTCTGTGTTTATATTTGCCAATCTGGGCTTTTATGCGTATA
TTTTGCGCACCAACTATATCATCACGTGCTATATCTCCCTAGTTCATGTCGTAACGGTTG
TGCTCCAAGCACAAGCAGATCAATTGATTACTAAAGAAGTGGGACCTCTTATTTCTCAAA
AGGAACTAGCCAATAATTTGTGCTTTCATGAAGAGCTTTTATTGCTATGTGAGGAGGAGA
TTAATAATATATTTGGAGGCACTTTTATATTCATTTACCTATTAAATCTATTGGAAGCTA
CATGTATTTGCTATTTAGCCGCTTTGGAGGAACGCTTCTCATTAATGGAATTGATGTACG
TTCTCAGTTGGGCAATACCAACGTGTTTGTATATAATTATACCCTTGGTAATCAACAATC
TGGCAGTGCAGGTAAGTGCTCAAGGAAATCCCGACACTTAAGTGCAGATGTACTATCGTA
ATATAATGATGCCAAATCTACGGAAGTGAAAAGTTTTCATAATTATGAATATACTATAAA
TGATATCCAGGACTGTGCGATATCGATTTCTAGAGATGATGCTGTTAATTCTTTCAGTTC
TTAATGTATTTTTCGCTACGATAGTTGCGACATATGTGGAGCTCTTGTTAGAGACAGGAA
ATGGTTGTTTTGGCCATGCTAGCCACACATACACTTGTCGGAATATGGCTACGGTTTCAG
CACCAATCTCCTGTAGATATTAGACCATTTAGCCAGGCGCCTTAGAGTCAATCTGGCAAT
CTGTTGATTATTTTTGGAATATTAACAACAAGACGGAATATGTGTTATATGTTAGTCTTC
ATTCTTAGTTAATATGATAGCGACCTTGACGCAGGCACAAGCAGATCAATTTCACTCCAT
TAATGTTAGGCCCCTTATATCTCTGGAGCAGTTTAATAGCGTATGCTATGCTAGCAAGAA
ACTGCTCAAGTTGTTGACTGCTTTCTATGTATATTCATGGATGCTATCTGTGTGTGCCAT
GTATCCACGGGGAGCGGTTCGCATTTTGGGAAATCCCCTGTCCCGGTGGCTTATACCAGT
TTCTTTTTATTTTGGTATGCCACTGGTTATCAATACTCTAATAAAGCATTTGAGTTTAAT
TAACGAGACACTGGTTCCGAGTCTGCTTTAAATTCATACAACCTGTTGGCTTTTAAATGG
TAAATGAGATTATATCATGTATTCCACATATGTTGAAAATACCCTAACTATTGAATATTA
ACCGCAGAAGCTTTTCACAAACTTCTACAGTAAGAAAATCTATAGAAATAATAGTAGATG
AATTCGAATCTATGCATTTGGAGAAATTTGTACACAATTTTAACCAACTACCAGCATGGA
TAGCTAAATGTGGTTGTCAACTGCCCAATTTCAATCAAATCAGAAAACATGTCAGCTTCT
TTGATATGGTTCTAATTATACCATTTTACCTACGATTCAGTTTTACTGCCTTTTGATTCT
ACTCTTCAAATCAAACGCCGGCTCGAAACATAATTCGATTTCGCTGACAATTATATATTT
AATTTAAAATAAGCCTCTACATGAGGAAGCAATCTAGTAACGAGAGCATAAGTATTAAAA
TATATTTTATACTTCGATCGGTCTATAACTCCATCCGCTAATTCAATAGTAGCAGACTTA
CAATTTCACCTGTATAGTGGCAGGCACTTAAAAAATTAATTTATTAATGAACGTATATAA
AGTTTATCTACCATCTAGATTTTGGATATACATTGTATGCGTTGCATTGTCGGATATTCA
GTTCTTTGAGCTTAATGACGAGTTCAGTTAACCTTCTGTCCTGTGGCAGAAAACACAGAG
AAAGTGCTCTTATAAAATGCAGCCCGAAAGACTGTTCGCTTTTTTGCACTATCAGCGTTT
TTTGGGCCTGACTGATATCGACTACTCAACATGCTTGCATCGCTATGTGGTGCATGCCAC
TTGGTGTTCCTACAGCGCACAGCTGTTGGTATTGTGCCTCACACTGGGTGCCTTTTTAGA
AGTGCTTAACAGTTTCGTCGATTTTTTGGGCATGGAGTCGAGTGTGGGCCAATCATTTTA
CCAAATTGTTGTCATTGCTTCACCGGCAACCGAGTTATGGCTATATCTATGGCTACGCCT
CCATCAACCCTTGCAACAGCATTTGCTTAATCGACTCACAGATTTGGCCTGGCGCCTTAA
AGTGGATACATTGGCATTGAGCCGGCCCCGTTGGCATTATCGCATCTGGCTGGGTGTCAG
CCTATTCTATTTCTCGATTTTTGTCCACTTTACGATCAATAATTGGAATAAGAGCGAGCA
GATAAATCAAGTATTCAGCCTTTTTTGCCTCTTTATACATTTCGTGCGAATCGATTATGT
CATCAGTTGCTACACATCCCTCGTACATGTTTTGATGATCTTGCTGCAAGCCCAGGCAGA
TCAGCTACGAGTTGAGAATCTTATAAGTATGGATGAACTTGCTCGCAACTTATGCATTCA
TGATGAATTATTATTGTTGTGCCAGGAGGAGATGTTGCAAGTGTTTGGCGGAGCTTTGAT
ATTTCCCTTTCTATTTTTTGTACTGGATTCTGCATGCATATGCTATATATCTACGTTCAA
AGATCGGTTCTCTTTGGTCGAAGTTATATTGGTGATTTGTTGGCTCACGCCCCTCTGGAT
CTATATGATTATGCCATTGATAATTAACAATGTGCTCGGGCAGGTGAGTCAAAGCCTTGA
GTTGAAGCAAAATACAAATCAGACACCAAAATAATTTAACTATTCAGTTGACAATTAATG
TAAAATACTAATAATAATAGTAATAAATAAACCTCTTAAGGATTTTCTTAAAATTAGTTA
AAATGTCTCAATTCTTACTTTCAAAAAAATAAAGTATTACTAATGAAATTCAGTTGCCAA
TTAACTCAAAGCAGAAAATAAAATCGATTTAACCGTCTTAAAAAGCTTTTAATAAATAAG
TAAGCAGTTGAAGGACTTGATCAGACCCAACTTTATTTCCGATAAGTCTAATGAAATTTT
AAAAGCTAAAATTAGATTATTATCATTAAATGTAAACAGTAACTTAAGAAAATCTTGCAC
CTTACCCTTTAAATATGTAAGATATTCAAATTTCACTTAATTAAATCAAAATACTTAAAG
CATAAATTAAATTGAAAAGATATTATAATCAGCCAAATGAAAGTGAAAACGAAAACAAGT
TCGAATATAAATATTATATTTTAGTACAACAATAGTTTGTTATTTTTTGCCCGGTGCTGA
AGCGTAACAAGGTTAAGTAATTGGTTCGCAACAACAGCCATAAATAACCCTTGGTCTGAT
TGAGTTGCAATCAGTTTCAGTCAAGTGATTATTGAGCCTTAACCATGATTAAGTATCAGC
AAAGTGAACTCTATCCGTATTACCGCATCTGCCGATATCTAGGCATCTTCTGCATACACT
TCAACTCGAGAAAGGAGCGTTTTCAATTGCGTCGCAGCCTCATTTGCTATGTGGTGCACG
CTCTCATGCAATTATATTTGCTCATCTGTATGGTATTACTGGTGTATTTTTGGACGCTGT
GCTTCAAACGCGAGATGACTGCAACTGGGAATCATTATGAGCGTTTTGTGCTATTCGCTG
CTCTGGTCACGCAATTCATACAGAATGCCTGGCTCATCTGGCTGCAGTATTTACAAATGC
ACATCGTGCGCCAACTGGAGTTCTATCGCAAAAAATATTTAATGGACATTCGTATGGTGC
TACCCAAGCGGTTGCTCTGTTTCATTGTGATTGTAAATGTGCTCTACTTTTGCAACTATT
TGAAGACCTGTCTGATGGACTGGTTGGTCAATGCCTCGACCTGGTTTACATTCAGCACTC
TGGGCTTCCCCTTGCGTGCCGTGATCAGTAGCTTTATACAGGGCTACTATGTCTGTCTCA
TACATGTGGTGCGACATCTGCTGCGCCACAATCAAGAGCAACTCAACATCCTTGTCGATC
AGTTGCAGCAACCCAAGCGCAGCTGCGGTGATATTCTGCGCCTGCGCAGCTGCCTCGATC
TGCACGATCGTCTGCTCGTCATGTGCACCGATGAGATGAGCTTGGTCTATGGCTTTAGTA
TCTGGCTGTGTCTGCTCTTCTCCTCGCTTGATGCAAGTAGCATATTATATATACGCATGG
TTACTTTTACGCAAAAACCGTCGTGGGATCATTGCATTATTAGCCTCCTATGGCTCTCAC
CAACACTAATGACAGCGGCCACAGCCCTGATGAGCGACACTGTTCATGTGCAGGTATGTT
CTGAGAAACTAATCGTGGTGCTCGTGTTAAAAGTGCAGCAGAACAGCACAGACAGATATC
AAGAATGACAAATCCAATGCATTTTAAAAAGTTCATTGATCTTTTCTAAAGTGTTGTCTT
GAATATTCACATGATCATAAGGCAAATTATTTTGTTATTATCCTTATCTCATTAGATTTA
TTTTGATTGAAAATTGCTCAAAAACATAGCAAAGTAAAAAGATGTTCATATTTCAAAATA
GTTAGAGCTCAAGTGACATAATAGGAATAGTAGAATCGAATTGCCCCCCAGGACTTACTA
AAGCTAAATATGGCGAGTTTTTGACACATTTTAAAGATGTATTTCTTCCCATTGCCAACA
AGCGCACCAACTTAACCAATCATGAAATGAAGCTCAATTCACCTAGTATGGCGATTTTTC
CTTAAGTATAATTTATTTTTCAACATATTTTCATATTCCCTGTTCATATTCAGAGTCGAA
ATTTATAATCTGAATTTTTGGGAACATTTTCTGGAAAAGGGTTTCACATTTTAGAAAAGA
ATGGACCCAAAAAAATAACCAAAGCTTGCGTTATTTGTTGGTCAGGATTGAGGAAACTAA
TCGCAATAATAACATTCTTTGTAAATCTAAAATTAAAACAAAAAACCACCTATATCAACA
ATTATCGATTGTTATAAACAATTTTCGTCCTTACTTTGCGAGTTTATGAATTTAATATTG
ACCTAACACTTACATAACAACAAAGCAGTCACATATTTTATATTTATCAAGTTAGATAAT
ATGCTCATCCCTTGTGTGTATTCAAGTGAAACATCTCAGCGTAATGAAATGTACACATCA
ATTGATTAGATTATTGTGTCATCTCAAATATAATTGTTTTATTATGCCAACAAAAGTGAT
GGATGGATGTGTATAAGCCTGAACGTAAATTTACGCAGTCAGTTGCTCCTTTTCCGTCAT
GTTTACCGGAGTTGAGCTGCGCGTCTATTTGCTTAGTCTGAAGTGTATCGGTGTACTTTG
CGCTACACACGATGACCGCAACGCGTGTCTGATTTACGTGAGCCAGAGTGACCAGACTTT
GGCAATAGTCGGTCTTGTTGTGGCTCAAATTTGCGCATGGGTTCCATTCGCGATTCTAAT
TCTAATGCCGGAGAGTTTTAAGCTGCCCGAATATAATCAAGTTGGAAATACGTATTTGTC
GCTGCAATACGGCACTGCGTGCGTAGTCATATCGCTCGTGTATTTCTGTTTTTTTGTGAA
ACGTCGCCGATTATTGGCGCTGCTCTCACTGATACTCTCCCATAATCGAAAGGATCTGAA
GAATTGCTACGCGAGTCGTTTTCTACGACGTTACTGCATCTATGTAGGTGTGTCGGTCAT
CTGTGGCTTTACTTACAGCAAGGCTTATACGCACGCGGAGATTTCACTGGTGGCCTGTGT
GCTGTTGAGCTTTGTTGCCACGTACAGCTTTGTGCTGATAGGGCTTATCGTAGTTCTGTA
TAGCTGTCTGGCGCAAGTCTTGGCTGCCCTTTTGCTCCTCTACAATCGGGATTTGCTGGC
TACAACAGCGACAACGACAACAACATCGACAAAAATTGCGACAACGATTTGGCGCCGGGG
CTTATGGCAACGCAATCAGATGCTGCTCGTTTGCCACGAACAGCTAAACTCGGATTTTGG
CCTGGTCATGGTACTAATTACGGCATTTGTGCTTCTTTCGGCACCAAGTGCTCCCTTTTT
TATGATCAGCATTATCTTTGAGATGACGAACAGCGTTCAGATAATGCACTCATTATTCAC
ATGCCTGTTGTGGAATACACCCTGGTTATACGCCATGATAATGATACTCCAACCAGATGG
GGTATGGAAAGAG---GTGTGTACAGAAAAGAAGGTTGTGTACTTGATAAGAAACCGTTT
CCCTGCAAGATCAGCTTAAGTATTCGAAGAACTGGCTTGAAGAAGAAACCAAACGCTATG
CTTGGAATTTTTCTTCTTGATTAATTTGAGAAAAATGATCAATCAATCAAGAGAGGAGCA
TTTGATATATATCGTATATCATATCATATTTCATTGTTGTTGTTCAAGCAATTAATATAA
TTTTTGGATGCAGGGATTCAATAATTTTTGTAATTTCAAACATATTCAACTTTTTAAATT
AGCAATTTTAATTATTTTCTGAAAATTATTTGTCATGCATGAAAACCGCACTGAAAAGAA
GATTGTTATTAAAAATTTCTTTAAAATATAAGCTTTTCTATTTTTCTTCATTTTTTATTT
TCCTTCATTTATTTGTAATACCGTCAGAATTGGTGTTCAAGGAGAAAATCACAGCTTCCG
TTTAGTCAACGGTGGATTTTGTATTCTTTAATTTTAAGAAACATATTTCTTACAAGGGTC
TAAAAAGTACAAATGTGGAACCCTTACTTTCAGGTAGGAATAATCCTAAAGTTCAGAAAC
CAGTAATTAGAGGACACGTAGCTTGCTGAATAGCCATAAAAATCACGAACGAATTTCGAG
TTTTTTAAACTAAATTATATAAACCTAAGGACTATTTAAAATACTTTTACTTTTTTTAGA
TAAAAATAATTCTTTCCATACATATAAAAATACCAGGAACTTAGAAATCATTCCTTCAAC
ATTCTGGAAAAATCTACAATTGTATTAAAAAAGAAATATACTTTCTGAGCTACCCTTGGA
CCCACAAGCATGAAAATATTGTGAATTTTAATATCTTTCTCCAGCTCCAAAATTTCGAAG
CCCCTTTTTGAAAATCATATTCTCAAGCTTAACCTTAATCAGCTATATTTTATTATCTGT
AAAATCAAATTGATGCACCGTGACGAAATTTTCATAACGTATTTTAACATGGAATTCCTA
ATCGAATCCTTAATCAGCTATATATTATTCCCTATAAAATCAAATTGATGCGACTTGTTG
ACGCAACTAATGAGGTCAACTAATCAATAACTGAAGCAAACATATATGCATATCGAAATT
AAATATCAATTGGCATGATTAGTCGATGCCAGAATGTCTGACAGTCGCGACCTGCGCTTA
TACCTGCGAGTACTGTGCGTGGTGGGTGTAATTTGTGCTCGTTTCGACGAGGAAGAGTGC
TTGCTACAGGCAACACCAGGCAGTGAGCAATATGCGCTGTTCTATAACTTGGCCATAATA
GCGACAACATTCAGTTGCTTTTCGTATGCGTATTTGAATCCAAGAGATTTTTATTCGGGT
GTCTACAATCAGACCGGTAATTTCTACGAGACAATCAACTTGCGTTTGTGCTGTGTCGTC
ATTTGCCTGCTACACATATGTTTCTATATACGACGTTGTCGCCACTTGGAGTTGGTGCAG
AAAATGCTGCAGTTGAATCGCGCGAGTTCCAGTTCTGACTTAGCTCGTCAAATTCTGCGC
AACTTTATCATCTACAAGGTGCTTCTGCTGCTCTGCCTGTCCAACTATATGCTTGGTTAT
CTCCAGTCGTACTCCATGTCCATAGCCCTCGTAATCTTTGTGTTTGTCTATGCGTATGGA
TTTCTGGTGACGGCCCTGCTGCTAGTGTTCTTTGTGTGCCTGCAACTCATTGTCGCCGAG
AGATTGGCGCATTGCAACACACAGCTGGCGGAAACTAAGTCGATGTCAAAATGTAGACGT
CTGATTTTCGAACGGTATCAACTACTGGGTATCACTACCGTCGAGCTTAATATATGCTTT
GGTCTGTTGATGCTGCCCATTGTGCCACTGGTGATATACATGGCACCAGCTGGACCCTTG
TTTCTCATCAGCACCGTTATGGAGGGCAAATTTCTTAACCTTGCTCAAGTTGCCATGATG
TGGATTACCTGCATCATTTGGAATATACCTTGGGTGTTCATGATGGCGCTCATGTTGCGA
TCTAATGTCATTTCAGTCGAAGTGAGTAATTGCATTGAAAAGATTTGTGTCGGGTCCTAA
ATATGTCCATAAAAAATGGGGATAATTTTAATCAGTGTGGAGGTGATATTTGCAGACGAA
TACCCTCGATTTAAATATTTTCTTTTAAAAGAGCTTTTTTATCATCTATTCAAAATTAAA
TTATTCAAAACTAATTGGTTACATTTAACCAATCAGTCCTTTTCTTTATTTTAATCAAGG
CAGGTAGATTATGTTGTTTTAAATACATAAAAACAAATAATTATTGTATTTATAGCAAAG
TAATTTATACAATGCAAGTTTTTCTTTTTTTTCACAGGCAAACAAAACAGCCAAAATACT
TGCTAAAATACCAAGAACTGGATCGGGCTTAGACAGGATGGTAAGTGTAAATTGGTCTCG
AGTTGTATTATTAATTTTTTATTATGATTTAATATGTTTTACGACATTTCAAATAGGTCG
AAAAGTTTCTGTTAAAGAACCTGCGTCAACAGCCCATTCTGACAGCCTATGGATTTTTTG
CACTAGATAAAAGCACGCTATTTAAGGTAAGTATTAAAACAGGAAAATATTTATATATAA
TTAACCTAAACTATAATCGACAGCTCTTTACAGCCATATTTACGTATATGGTGATATTGG
TGCAGTTCAAGGAAATGGAAAACTCTACAAAATCACTGCAGAAGGCATAG
>Dgri_Gr39aA1-4BED__transcript
ATGAAATCTGCATTACGGCGTGGAAAACTTTTGAAATTTATACACTATCAACGTTTTCTT
GGACTAACCGATATCGATTACTCAAAAAGTGCAGAATGCTATGTGATCAATGGAAATTTG
TGTTCTTATTCCATTCAGTTGCTTATGCAGATCATTCAGATAGCTTGCTTTTACAGTGCG
CTCGTAGGACGCATCGTGGATATGAGTTCGGAAACGGGAAACGAATTTCATCACATGTAT
ATTTTAACCGCCCCAATCACGCAGATATTAGTATATATCTGGCTACGTTTCCAACAAGAA
TCGCAGCGAACTCTTCTGCAGATAATAATTCGATTAGCCTGTCGTCTAAATGTTAATACA
ATGCAATTGAATTGCCCTCGTTGGCATTACCGCTTCTGGATAGTCATCAGCCTGTTTTAT
GCTTGCGATATTGTAGTAGCTCGCTTTTACTGGAACATTACTCACGATTTGGGCTATCAT
GTCATCATGCTGGGCTACATTGTTCTGCTTGTGCGCACCAACTACATCATCACGTGCTAC
ACATCCCTCGTTTATGTGGTGATGATCTTGCTTCAGGCACAAGCAGATCAACTTCGCACA
GTTCCACTTATATCACCAGAGGAACTGGCCAACAATTTGAGCATTCACGATGAGCTAATT
TTGATCTGTCAGGAGGAGATTGTACTGGTTTTTGGCATCGCTTTGATATTTCTTTTTCTA
TACACTGTACTGGATGCAATATGTGTATGTTATATAGCCACATTGGAGCAGCGCTTTTCG
CTAGTGGAAGTCCTATTCGTACTTAGTTGGATACTACCAATTTTCTGGTCTCTTAGTATG
CCTCTGATAGTCAATTCAGTGGCCAAACAG------------------------------
------------------------------------------------------------
------------------------------------------------------------
------------------------------------------------------------
------------------------------------------------------------
------------------------------------------------------------
------------------------------------------------------------
------------------------------------------------------------
------------------------------------------------------------
------------------------------------------------------------
------------------------------------------------------------
------------------------------------------------------------
------------------------------------------------------------
------------------------------------------------------------
------------------------------------------------------------
------------------------------------------------------------
------------------------------------------------------------
------------------------------------------------------------
------------------------------------------------------------
------------------------------------------------------------
------------------------------------------------------------
------------------------------------------------------------
------------------------------------------------------------
------------------------------------------------------------
------------------------------------------------------------
------------------------------------------------------------
------------------------------------------------------------
------------------------------------------------------------
------------------------------------------------------------
------------------------------------------------------------
------------------------------------------------------------
------------------------------------------------------------
------------------------------------------------------------
------------------------------------------------------------
------------------------------------------------------------
------------------------------------------------------------
------------------------------------------------------------
------------------------------------------------------------
------------------------------------------------------------
------------------------------------------------------------
------------------------------------------------------------
------------------------------------------------------------
------------------------------------------------------------
------------------------------------------------------------
------------------------------------------------------------
------------------------------------------------------------
------------------------------------------------------------
------------------------------------------------------------
------------------------------------------------------------
------------------------------------------------------------
------------------------------------------------------------
------------------------------------------------------------
------------------------------------------------------------
------------------------------------------------------------
------------------------------------------------------------
------------------------------------------------------------
------------------------------------------------------------
------------------------------------------------------------
------------------------------------------------------------
------------------------------------------------------------
------------------------------------------------------------
------------------------------------------------------------
------------------------------------------------------------
------------------------------------------------------------
------------------------------------------------------------
------------------------------------------------------------
------------------------------------------------------------
------------------------------------------------------------
------------------------------------------------------------
------------------------------------------------------------
------------------------------------------------------ATGTTG
CTAAATGCACGGCTTGGAAAACTTTTGACATTTATACACTATCAACGTTATTTCGGACTG
ACGGACATCGATTACTCAACAAATTCAAAATGCTATATAATCAATGGAAATTGGTTCGCT
CACACTATTCAGTTATTAGTGCTGATTATTTTATTCGTCGCTATTGTCAGTACTTTATCC
GCAAATCCCATCGCGTTTTCGGATTTGCATTCAAGCACTGCTAACAAATTTAATAAATTC
ATCGTTTTGTTAATGCCAATCACTCAAATATTTATTAATATCTGGCTACGCTTTCAACAA
GAATCGCAAAAGATTCTGTTACAGATGTTAACTCGCTTAGCCTGGAGTCTAAAAGTGAAT
ACATTGCAATTGCGCCGCCCTCGAAGGCTTTACCTCATCTGGACAGGCATCAGCGTGTAC
TACGTCGGCTTTATTTTAAATGACTCCCGTATAAATTGGAGCGTCAATAACACTGTATAT
TTGTTATCCAATATGGGCATCTATGTGCATATTTTTCGCACAACCTATATCATCATCAGC
TATACATCCCTAGTTCATGTCATAAATGTTTTGCTCCATACACAAGCAGATCAGTTGTTT
ACTAGGGATGCGGGATCTCTTATATCTCTGGAGGAACTGGTCGACAATTTGCGAATTCAT
GACGAGCTACTATTGCTATGTCAGGAGAAGATTAGTCATATTTATGGCGGACCTTTTGTA
TTTATTATCCTATATTTTATAATGGAAGGTACATGTACTTGCTATATAACAACATTAGAG
GATCACTTCTCATTAATGGATGTTATGTATTCGTTCAGTTGGGCGATACCAACTTGTTTG
TATTTTTGTATGCCCTTGGTAATCAACAATCTGGCAACCCAG------------------
------------------------------------------------------------
------------------------------------------------------------
------------------------------------------------------------
------------------------------------------------------------
------------------------------------------------------------
------------------------------------------------------------
------------------------------------------------------------
------------------------------------------------------------
------------------------------------------------------------
------------------------------------------------------------
------------------------------------------------------------
------------------------------------------------------------
------------------------------------------------------------
------------------------------------------------------------
------------------------------------------------------------
------------------------------------------------------------
-----------------------ATGTTGCTTAATCTACGAAAAGGAAAACTTTTGACAT
TTATACACTATCAACGTTATTTGGGACTGACAGACATCGATTACTCAACAAATTTAAAAT
GCTATATAATCAATGGAAATTGGGTTTCCTATACAATTCAGTTATTGATGCTAACTATTT
TATTCGTCGCTCTTATTGGTACCCTTGTTGAAAAGGGTCTTCCTCTCGTCGATATGCTTT
CAAGCTTCGGAAATGAATTCCATCACATTCTTATCTTGTCCATGCCAATCACTCAGATAT
TTATTAATATCTGGCTACGCGTTCAACAAGAATCGCAACGGATTCTGTTAGAGATGTTGA
CTTATTTAGCCTGGCGTCTAAAAGCGAACACATTGGAATTGACCAGACCTCGATGGCTCT
ACCTCCTCTGGTCAGGCATCAGCGTGTACTACCTCGTCAATATTTTAATAATCTTTCACA
CTGGTCGGAATGTAAATAACTCTGTGTTTATATTTGCCAATCTGGGCTTTTATGCGTATA
TTTTGCGCACCAACTATATCATCACGTGCTATATCTCCCTAGTTCATGTCGTAACGGTTG
TGCTCCAAGCACAAGCAGATCAATTGATTACTAAAGAAGTGGGACCTCTTATTTCTCAAA
AGGAACTAGCCAATAATTTGTGCTTTCATGAAGAGCTTTTATTGCTATGTGAGGAGGAGA
TTAATAATATATTTGGAGGCACTTTTATATTCATTTACCTATTAAATCTATTGGAAGCTA
CATGTATTTGCTATTTAGCCGCTTTGGAGGAACGCTTCTCATTAATGGAATTGATGTACG
TTCTCAGTTGGGCAATACCAACGTGTTTGTATATAATTATACCCTTGGTAATCAACAATC
TGGCAGTGCAG-------------------------------------------------
------------------------------------------------------------
------------------------------------------------------------
------------------------------------------------------------
------------------------------------------------------------
------------------------------------------------------------
------------------------------------------------------------
------------------------------------------------------------
------------------------------------------------------------
------------------------------------------------------------
------------------------------------------------------------
------------------------------------------------------------
------------------------------------------------------------
------------------------------------------------------------
------------------------------------------------------------
------------------------------------------------------------
------------------------------------------------------------
------------------------------------------------------------
------------------------------------------------------------
------------------------------------------------------------
------------------------------------------------------------
------------------------------------------------------------
------------------------------------------------------------
------------------------------------------------------------
----------------ATGCAGCCCGAAAGACTGTTCGCTTTTTTGCACTATCAGCGTTT
TTTGGGCCTGACTGATATCGACTACTCAACATGCTTGCATCGCTATGTGGTGCATGCCAC
TTGGTGTTCCTACAGCGCACAGCTGTTGGTATTGTGCCTCACACTGGGTGCCTTTTTAGA
AGTGCTTAACAGTTTCGTCGATTTTTTGGGCATGGAGTCGAGTGTGGGCCAATCATTTTA
CCAAATTGTTGTCATTGCTTCACCGGCAACCGAGTTATGGCTATATCTATGGCTACGCCT
CCATCAACCCTTGCAACAGCATTTGCTTAATCGACTCACAGATTTGGCCTGGCGCCTTAA
AGTGGATACATTGGCATTGAGCCGGCCCCGTTGGCATTATCGCATCTGGCTGGGTGTCAG
CCTATTCTATTTCTCGATTTTTGTCCACTTTACGATCAATAATTGGAATAAGAGCGAGCA
GATAAATCAAGTATTCAGCCTTTTTTGCCTCTTTATACATTTCGTGCGAATCGATTATGT
CATCAGTTGCTACACATCCCTCGTACATGTTTTGATGATCTTGCTGCAAGCCCAGGCAGA
TCAGCTACGAGTTGAGAATCTTATAAGTATGGATGAACTTGCTCGCAACTTATGCATTCA
TGATGAATTATTATTGTTGTGCCAGGAGGAGATGTTGCAAGTGTTTGGCGGAGCTTTGAT
ATTTCCCTTTCTATTTTTTGTACTGGATTCTGCATGCATATGCTATATATCTACGTTCAA
AGATCGGTTCTCTTTGGTCGAAGTTATATTGGTGATTTGTTGGCTCACGCCCCTCTGGAT
CTATATGATTATGCCATTGATAATTAACAATGTGCTCGGGCAG-----------------
------------------------------------------------------------
------------------------------------------------------------
------------------------------------------------------------
------------------------------------------------------------
------------------------------------------------------------
------------------------------------------------------------
------------------------------------------------------------
------------------------------------------------------------
------------------------------------------------------------
------------------------------------------------------------
--------------------------------------------ATGATTAAGTATCAGC
AAAGTGAACTCTATCCGTATTACCGCATCTGCCGATATCTAGGCATCTTCTGCATACACT
TCAACTCGAGAAAGGAGCGTTTTCAATTGCGTCGCAGCCTCATTTGCTATGTGGTGCACG
CTCTCATGCAATTATATTTGCTCATCTGTATGGTATTACTGGTGTATTTTTGGACGCTGT
GCTTCAAACGCGAGATGACTGCAACTGGGAATCATTATGAGCGTTTTGTGCTATTCGCTG
CTCTGGTCACGCAATTCATACAGAATGCCTGGCTCATCTGGCTGCAGTATTTACAAATGC
ACATCGTGCGCCAACTGGAGTTCTATCGCAAAAAATATTTAATGGACATTCGTATGGTGC
TACCCAAGCGGTTGCTCTGTTTCATTGTGATTGTAAATGTGCTCTACTTTTGCAACTATT
TGAAGACCTGTCTGATGGACTGGTTGGTCAATGCCTCGACCTGGTTTACATTCAGCACTC
TGGGCTTCCCCTTGCGTGCCGTGATCAGTAGCTTTATACAGGGCTACTATGTCTGTCTCA
TACATGTGGTGCGACATCTGCTGCGCCACAATCAAGAGCAACTCAACATCCTTGTCGATC
AGTTGCAGCAACCCAAGCGCAGCTGCGGTGATATTCTGCGCCTGCGCAGCTGCCTCGATC
TGCACGATCGTCTGCTCGTCATGTGCACCGATGAGATGAGCTTGGTCTATGGCTTTAGTA
TCTGGCTGTGTCTGCTCTTCTCCTCGCTTGATGCAAGTAGCATATTATATATACGCATGG
TTACTTTTACGCAAAAACCGTCGTGGGATCATTGCATTATTAGCCTCCTATGGCTCTCAC
CAACACTAATGACAGCGGCCACAGCCCTGATGAGCGACACTGTTCATGTGCAG-------
------------------------------------------------------------
------------------------------------------------------------
------------------------------------------------------------
------------------------------------------------------------
------------------------------------------------------------
------------------------------------------------------------
------------------------------------------------------------
------------------------------------------------------------
------------------------------------------------------------
------------------------------------------------------------
------------------------------------------------------------
------------------------------------------------------------
------------------------------------------------------------
------------------------------------------------------------
------------------------------------------------------------
----------------------------------------------------------AT
GTTTACCGGAGTTGAGCTGCGCGTCTATTTGCTTAGTCTGAAGTGTATCGGTGTACTTTG
CGCTACACACGATGACCGCAACGCGTGTCTGATTTACGTGAGCCAGAGTGACCAGACTTT
GGCAATAGTCGGTCTTGTTGTGGCTCAAATTTGCGCATGGGTTCCATTCGCGATTCTAAT
TCTAATGCCGGAGAGTTTTAAGCTGCCCGAATATAATCAAGTTGGAAATACGTATTTGTC
GCTGCAATACGGCACTGCGTGCGTAGTCATATCGCTCGTGTATTTCTGTTTTTTTGTGAA
ACGTCGCCGATTATTGGCGCTGCTCTCACTGATACTCTCCCATAATCGAAAGGATCTGAA
GAATTGCTACGCGAGTCGTTTTCTACGACGTTACTGCATCTATGTAGGTGTGTCGGTCAT
CTGTGGCTTTACTTACAGCAAGGCTTATACGCACGCGGAGATTTCACTGGTGGCCTGTGT
GCTGTTGAGCTTTGTTGCCACGTACAGCTTTGTGCTGATAGGGCTTATCGTAGTTCTGTA
TAGCTGTCTGGCGCAAGTCTTGGCTGCCCTTTTGCTCCTCTACAATCGGGATTTGCTGGC
TACAACAGCGACAACGACAACAACATCGACAAAAATTGCGACAACGATTTGGCGCCGGGG
CTTATGGCAACGCAATCAGATGCTGCTCGTTTGCCACGAACAGCTAAACTCGGATTTTGG
CCTGGTCATGGTACTAATTACGGCATTTGTGCTTCTTTCGGCACCAAGTGCTCCCTTTTT
TATGATCAGCATTATCTTTGAGATGACGAACAGCGTTCAGATAATGCACTCATTATTCAC
ATGCCTGTTGTGGAATACACCCTGGTTATACGCCATGATAATGATACTCCAACCAGATGG
GGTATGGAAAGAG-----------------------------------------------
------------------------------------------------------------
------------------------------------------------------------
------------------------------------------------------------
------------------------------------------------------------
------------------------------------------------------------
------------------------------------------------------------
------------------------------------------------------------
------------------------------------------------------------
------------------------------------------------------------
------------------------------------------------------------
------------------------------------------------------------
------------------------------------------------------------
------------------------------------------------------------
------------------------------------------------------------
------------------------------------------------------------
------------------------------------------------------------
------------------------------------------------------------
------------------------------------------------------------
---------------------------------ATGTCTGACAGTCGCGACCTGCGCTTA
TACCTGCGAGTACTGTGCGTGGTGGGTGTAATTTGTGCTCGTTTCGACGAGGAAGAGTGC
TTGCTACAGGCAACACCAGGCAGTGAGCAATATGCGCTGTTCTATAACTTGGCCATAATA
GCGACAACATTCAGTTGCTTTTCGTATGCGTATTTGAATCCAAGAGATTTTTATTCGGGT
GTCTACAATCAGACCGGTAATTTCTACGAGACAATCAACTTGCGTTTGTGCTGTGTCGTC
ATTTGCCTGCTACACATATGTTTCTATATACGACGTTGTCGCCACTTGGAGTTGGTGCAG
AAAATGCTGCAGTTGAATCGCGCGAGTTCCAGTTCTGACTTAGCTCGTCAAATTCTGCGC
AACTTTATCATCTACAAGGTGCTTCTGCTGCTCTGCCTGTCCAACTATATGCTTGGTTAT
CTCCAGTCGTACTCCATGTCCATAGCCCTCGTAATCTTTGTGTTTGTCTATGCGTATGGA
TTTCTGGTGACGGCCCTGCTGCTAGTGTTCTTTGTGTGCCTGCAACTCATTGTCGCCGAG
AGATTGGCGCATTGCAACACACAGCTGGCGGAAACTAAGTCGATGTCAAAATGTAGACGT
CTGATTTTCGAACGGTATCAACTACTGGGTATCACTACCGTCGAGCTTAATATATGCTTT
GGTCTGTTGATGCTGCCCATTGTGCCACTGGTGATATACATGGCACCAGCTGGACCCTTG
TTTCTCATCAGCACCGTTATGGAGGGCAAATTTCTTAACCTTGCTCAAGTTGCCATGATG
TGGATTACCTGCATCATTTGGAATATACCTTGGGTGTTCATGATGGCGCTCATGTTGCGA
TCTAATGTCATTTCAGTCGAA---------------------------------------
------------------------------------------------------------
------------------------------------------------------------
------------------------------------------------------------
------------------------------------------------------------
-------------------------------------GCAAACAAAACAGCCAAAATACT
TGCTAAAATACCAAGAACTGGATCGGGCTTAGACAGGATGGT------------------
----------------------------------------------------------CG
AAAAGTTTCTGTTAAAGAACCTGCGTCAACAGCCCATTCTGACAGCCTATGGATTTTTTG
CACTAGATAAAAGCACGCTATTTAAG----------------------------------
-----------------------CTCTTTACAGCCATATTTACGTATATGGTGATATTGG
TGCAGTTCAAGGAAATGGAAAACTCTACAAAATCACTGCAGAAGGCATAG
>Dmel_Gr39aABCD__gene
ATGGGCACAAGAAATCGAAAGCTTCTGTTTTTCCTGCACTATCAGCGCTACTTGGGCCTT
ACAAACTTGGACTTCTCAAAATCGCTGCATATTTACTGGCTCCATGGTACTTGGTCTTCA
ACTGCGATTCAAATTGTGGTCGTTGGGGTTTTTATGGCCGCTCTGTTGGGAGCACTGGCC
GAATCTCTTTACTACATGGAGACTAAATCCCAGACTGGCAACACCTTTGACAATGCAGTG
ATACTAACCACCTCGGTCACTCAATTGCTAGCCAATCTTTGGCTCCGTTCGCAGCAGAAA
TCACAAGTAAACCTACTTCAACGACTTTCGCAGGTGGTAGAACTTTTGCAATTTGAGCCT
TATGCAGTTCCACAGTTCCGTTGGTTATACCGTATCTGGCTATTAGTGTGCCTTATCTAT
GGGGCCATGGTGACGCATTTTGGCATAAATTGGTTGACAACTATGCAGATCAGCCGTGTC
CTGACTTTGATAGGATTTGTATATAGGTGCGTTTTGGCCAACTTTCAATTCACCTGTTAT
ACCGGGATGGTGGTGATCTTGAAAAAGCTGCTTCAAGTTCAGGTTAAGCAACTGGAGCAC
TTGGTGTCCACCACCACCATCTCAATGGCTGGAGTAGCCGGTTGTTTGAGAACCCACGAT
GAAATCCTACTGTTGGGTCAAAGAGAACTGATTGCCGTTTATGGTGGAGTTATACTATTT
CTCTTTATTTACCAAGTCATGCAGTGTATATTAATATTTTACATCAGCAACCTAGAGGGG
TTTCATTCAAGCAATGACCTGGTTCTCATTTTCTGTTGGCTGGCACCGATGCTCTTCTAT
CTCATCCTACCTTTAGTCGTTAATGACATACATAATCAGGTAAGTTTATGTTAACGCTTC
ACCGCCCATTTAATAAAAACATGTGAATGTGTTATAATCAGATGTAACGACTAAGTGATA
CTTATATATTTTTCCTTTTTCGAAATTGGTTTTACACTTTCGTCAGCCATAAATTATGTT
CATGTGATCCTTTTTGGTATTAAAAAGTTGACGAGTTCTATCGCCCTTAAAGTATTTATG
TTACGCAGTTTAAAGAAATTAATCATTATCATCAGGCCATAGCACAATTCGTGTGTACTT
AGTTGCCCAAATACTTTAGGTACGAGGTGTTTGACCAAGAATTGGCTTTTGGAAGTCAAC
CACATAAATAGCGGTTCAGCTCAGTTTATCAAGATTCAAAATGGACTTCCAACCAGGTGA
ACTCTGTGCTTACTACCGCCTTTGCCGATATCTAGGGATATTCTGTATTGATTATAATCC
CACTAAAAAGAAATTCCGACTGCGGCGCAGTGTTCTCTGTTACATAGTTCATTTTGCCTT
GCAAGCCTACTTAGTTGGTTGCATCTCCGTCATGGTCACATATTGGCGTAGGTGCTTCAA
AAGCGAGCTTACCACGACTGGAAACCACTTCGACCGTCTTGTAATGGTAATTGCCCTTGG
TATTCTGGTTGTCCAGAATGCGTGGCTCATCTGGCTGCAAGCCCCACACCTACGAATTGT
CAGGCAAATAGAGTTTTATCGAAGGAATCACTTGGCTAATGTTCGACTGCTCCTCCCCAA
ACGTCTGCTTTGGCTAATTATTGCAACCAATGTTGTCTACATGGCTAACTTCATTAAGAC
GTGCATATTCGAATGGCTGACGGATGCTTCTCGACTTTTTGTCATTACCTCCTTGGGATT
TCCTTTACGATATCTGGTTACTAGCTTTACAATGGGCACATATTTTTGCATGGTGCATAT
TGTACGCCTGGTGCTCGACTGGAATCAGTCGCAGATTAACGCGATAATAGATGAATCGGC
AGACCTCAAAATGACTAGCCCCAATCGTCTGCGTTTACGTGTATGCCTGGAGATGCACGA
TCGCCTGATGCTGCTCTGCAATGATGAGATCAGTCTTGTCTACGGGTTTATAGCCTGGCT
GTCTTGGATGTTTGCCTCGCTTGATGTAACTGGCGTAATTTATCTGACTATGGTTATTCA
AACTAAAAAATCAATCGTTCTAAAATTGATAACAAACGTAGTGTGGCTTTCGCCAACTTT
TATGACGTGCGCCGCTAGCTTCATGAGTAACCGTGTTACTATTCAGGTATGTTTAAAATA
ATTCGATCCGATTATAGCTGGTGTAAATATTTGGGCAATGATTTAATATCTAAGAATTTT
AAAGACCATCTATGTTCTGATTTTACATGCACATAATATAAATTATATCGACTCAGAACT
ACACGTGCTTAAATGCTATCTTAGTATACCTCTATTAATATTAATTAGTTAACAAGGCCG
AAATAGATGCGTATCGTGCTATCAGTCGCGCTGTAACTTTTCAACATGCCACTCGCCGCC
GAGTCGGGAGAATTTATTTTAACGTTTAAGTGCCTTGGTTTATCCTGCATTCGACATGAG
CTTGGAAGCGGTGATGTTTGGCATACAACTAAAACAGTAGCACTCGCCCAAGTGATCATT
AAGCCTGGAGCATACAAGCTCGCCATTTACGGCCAAGCGGGAAATACGTATTTTGTGGCC
AATTATGGCACAGCCTGCCTGACGGTGGGTCTAATCCATATGTACTTCTTTTTGCGCCGT
GCCAGACTATCATCTCTAATATCTCTTCTTCTGAATCGCCACGTCACCGATAATGCCCGA
ATTTATGCAGTGTACGCGAGCCGGGTGTTTCTCACCGGTTTTCTCCAGATCAAGGCGTTT
GGCCACTCTGTCCGGGTTGCGGCCAACCTGCTACTTACATATGTACATACAACCATGATA
TTGAGAGCTGTGCACTCGAAAAGAAATACCTATGGGATGCCCTGATAACAACGCTGCTAT
GGAATCTGCCTATAATGGTGGCCATCTTAAAGACTTTGCGCACTGATTTGATGGGGAGAG
AGGTATGCTAGGAATGTTATGCACTTTTTACCCGATTTCTTTTGTTGTATTTTAAATATT
TAATATATAGTTATCGTAAAAAATATTTGTTCGAAAATTCTTTTGTATGTATTTGGAAAA
TATCTTTTATTGATTAATCCATATACCAATTTAGTAACTGGATAATTTAATAACTGGCCC
ACTCATCACTGACTCTGACCATGTCCGACTTTCCGTCTGTATGAACATAGAGAACTACAA
CATAGGAACTATAAAACACATAAACTTGAGTTTACCATGCCCACCCCTAATACATGCCAT
ATATGTAAAACTGTTACGCCCAACAATTGTAATATTCTATCGATATGCGAAAATAATTTT
AAAATTTGTGGCTATCCGATCGTTACCGTTATGGGAAACACCCACTTTTCTAGTTGTATG
CCTTTCTTTTACTTTTTTAACTTAGTAACGGTTATATGATAGGAAAGCAATTCGACCTAT
CAATCTATCTATCAAAGTGATAGATGTTTGACTTAAACTTAATACTTAATGAGCTAATAG
CTTATATATACAATGTTCTTAAATTGACACAAATTGTTTCAAAATTAAATGCTAATTTTG
CTTTAAGTGTTTTTGTAAAAGATTATCATATCAATTTAACAATTCTTTTGAGTACATGAA
AGAGAAAAACTAATATTGATACGCTTACTGCATATTTAAGTACCCAAACTTAATCCATTA
GGGGGTTTTATCCTAAGCAAGATAGGCAAATAAAACTCGACTGTGGGTAAACAACGGTCT
ACTAGACCATGTCCCTGAAGTGCTTCCATTGACATATTTTTGTCGAAACAAAATAATCTG
CTTTACAATATTAGTGATTAGTTGATTGACGCAGACCAAATGAAACGCAACGCATTTGAA
GAGTTGAGGGTTCAGTTGCGAACCTTAAAATGGCTTGGAGTCCTGCGGTTCACTATCGAC
TTTAATAAGTGCTTAGTACGGGAAAATGCGTCTGAGGAGCGCAGTGCCTGGCTGTATTTG
ATAGGTGTAGTGGGAATTACGTGCAGCTTGATCGTCTACAGCACTTACTTTCCCAGTCAC
TTTATTATGGGAAAACACAACACCACGGGCAATTGCTATGCCCTAATCAACATCAGGTCC
TGTTCCATTGTAACAATGCTGATTTACACACAGCTCTACATACAACGTTTTCGATTCGTC
GCCCTCTTACAGTCCATTCTACGTTTTAACCAGATCTCTGGGAGTCACAGAGAAGAAGGA
AGATTTGCTTTTTATTATTATACACATTTATCCCTACTAATCATTTGTATGCTGAACTAT
GCTTATGGTTACTGGACAGCAGGTGTTCGCTTGACCACAATTCCTATTTATCTGCTTCAA
TACGGATTTTCATACCTCTTCCTCGGACAGGTGGTGGTCCTGTTTGCCTGCATTCAACAA
ATATTACTTTCGATTTTAAAGTACTATAACCAAGTAGTTCTTAAAAATATTAAATCAAGC
AAGGAGAGTCGCGAATTCTATTACAACTTTTGCAAATACAACCAAGTAATATGGCTAAGC
TATACCGAGATCAACCATTGTTTCGGTTTGCTACTATTACTCGTAACCGGATTAATTCTG
CTAATCACCCCTTCTGGGCCGTTCTATTTGGTATCTACCATATTTGAAGGACGATTTCGT
CAGAATTGGCAGTTCAGCTTAATGTCGTTCACTGCCATACTTTGGAGCTTACCATGGATA
GTTTTGCTGGTTTTGGCAATGGGCAGGAATGATGTACAGAAGGAGGTTGGTAAATTTGTG
TACTCCCTTTAAAGTAGCATAGTGGTTTATTTCTAAAAAAAACTTTAGCTTTTATAGTTA
CTCGTAGAGTAAAAGGGTATGCTAGATTTTTTGAAAAGTATGAAACCGTTAGAACGAAGC
GTTACCAACCATTTAAAGAATGTACAAATTCTTGATCAGGATCAGTAGCCGCTCTTCTCT
TTCGAGTTACCTCAAGTCGTGCTGGCCATGTATTATCGTTGAAATCTCATAAAACCTAAA
AAGTTGAGGCTAAGCATACAGATCCCAGAGACCCAGCGCAAGTTTGTTTCCTTATGTTGA
CACGCCCAGCACCACTTGAGGTGACTCGAAAGAGAAATTTCAACAAATTTTTGTCATATC
GATGGAAAACAAATCACAAAAGTGTTCCAAAGTCTGTGACTGACTGGTTTGGGCGGTAAG
ACATATGAATTAAAAAAAAAAACGAAATAAAATCTAAAAACATTTGAAGTATGTTTTTGG
ATGGCTTGTGAGATCTCTACGTTTATACAGACGGACATGTCCAGATCGACTCGGCAAGTG
ATCGTGATTAAGAATATACTTACATACGGTAGGAAACGCTTGATATATGTTTTTTAACGA
AATATTTATCACTCAACAAGTATTAAGAGATTTAAGAAAAAGGGCACCAGCACTTTTGTC
CGTGTATTAAAAGCAGGGACTCCATAAGGTGGGGGAGCAATTAAATAAATTCCTAGGCTA
CACCACAAAACTAATCAATTACCGTGAACATACTGGCAGTGTCATATCGTGTAAATCAAC
AATGAAATTGTATACATATTCAGTAAAATTGTTAGTTCGCAGTGACCTATCAACTGCATA
ATGTCAAAAGTCTGCCGGGACCTACGTATCTATCTCCGTCTTCTTCACATCATGGGCATG
ATGTGCTGGCATTTCGATTCCGACCACTGTCAACTAGTGGCCACATCTGGAAGCGAGCGC
TATGCCGTCGTTTATGCTGGCTGTATTTTAGTTTCTACTACGGCTGGCTTTATCTTTGCG
CTTTTACATCCGAGTCGATTCCACATAGCCATTTATAACCAGACGGGAAATTTTTACGAG
GCCGTCATATTTCGCAGCACGTGTGTGGTGCTTTTCTTGGTTTATGTGATATTGTATGCA
TGGCGGCATCGGTACAGGGATTTGGTTCAACATATATTGCGTCTTAACAGACGCTGTGCT
AGCAGTTGCACAAACCAACAGTTTCTGCACAACATAATACTTTACGGTATGCTTACGATC
CTCTGCTTCGGCAACTATCTCCACGGCTATACTCGCGCTGGACTGGCCACACTTCCGCTG
GCCCTTTGTATGTTGGTCTATATCTTCGCCTTTTTGGTTTTATGCCTTCTTCTGATGTTC
TTTGTTAGTCTAAAGCAAGTCATGACCGCGGGATTGATTCACTACAACCAACAGCTTTGT
CAGGGCGATCTGATCTCTGGTCTTCGAGGCAGGCAGCAGATTCTGAAATTATGCGGCGGC
GAACTAAACGAGTGCTTCGGCTTACTTATGCTCCCCATTGTAGCCCTGGTGCTCCTGATG
GCACCTTCGGGGCCGTTCTTCTTAATCAGTACCGTTTTAGAGGGAAAATTTCGACCCGAC
GAATGCTTGATCATGCTTTTGACCTCCTCTACTTGGGATACTCCGTGGATGATTATGTTG
GTTCTCATGTTACGCACTAATGGCATTTCAGAGGAAGTGAGTTATTTGGGGGGGACAAAG
TCAAAAATTAAATTTAGAAAACCAATTATTTAATGAAAACATTTACACATGCCTTACACC
ATTTTTTGTAGGCAAATAAAACAGCAAAGATGCTGACAAAAGTACCCCGAACCGGGACTG
GGTTGGATAGAATGGTAAGAATACACTTTTTTACATTTCCTTTTGTACAACTGGTACAAC
GTTAACGAATATAATAGAAAAAAAATCACTTTTAGGTAAAAACTAAATTATTATTTTTCC
AGATTGAAAAATTCTTACTCAAGAACCTTCGACAGAAGCCCATTTTAACCGCTTATGGAT
TTTTCGCTCTGGATAAAAGTACTTTGTTTAAGGTAATACATTTTGTATCTCAAAGGCAAA
CGTTGATAGCTTCCATATTAATATAGCTATTTACTGCAATCTTCACGTATATGGTTATTC
TGGTCCAATTCAAGGAGATGGAAAATTCCACAAAGTCTATTAATAAATTTTGA
>Dmel_Gr39aABCD__transcript
ATGGGCACAAGAAATCGAAAGCTTCTGTTTTTCCTGCACTATCAGCGCTACTTGGGCCTT
ACAAACTTGGACTTCTCAAAATCGCTGCATATTTACTGGCTCCATGGTACTTGGTCTTCA
ACTGCGATTCAAATTGTGGTCGTTGGGGTTTTTATGGCCGCTCTGTTGGGAGCACTGGCC
GAATCTCTTTACTACATGGAGACTAAATCCCAGACTGGCAACACCTTTGACAATGCAGTG
ATACTAACCACCTCGGTCACTCAATTGCTAGCCAATCTTTGGCTCCGTTCGCAGCAGAAA
TCACAAGTAAACCTACTTCAACGACTTTCGCAGGTGGTAGAACTTTTGCAATTTGAGCCT
TATGCAGTTCCACAGTTCCGTTGGTTATACCGTATCTGGCTATTAGTGTGCCTTATCTAT
GGGGCCATGGTGACGCATTTTGGCATAAATTGGTTGACAACTATGCAGATCAGCCGTGTC
CTGACTTTGATAGGATTTGTATATAGGTGCGTTTTGGCCAACTTTCAATTCACCTGTTAT
ACCGGGATGGTGGTGATCTTGAAAAAGCTGCTTCAAGTTCAGGTTAAGCAACTGGAGCAC
TTGGTGTCCACCACCACCATCTCAATGGCTGGAGTAGCCGGTTGTTTGAGAACCCACGAT
GAAATCCTACTGTTGGGTCAAAGAGAACTGATTGCCGTTTATGGTGGAGTTATACTATTT
CTCTTTATTTACCAAGTCATGCAGTGTATATTAATATTTTACATCAGCAACCTAGAGGGG
TTTCATTCAAGCAATGACCTGGTTCTCATTTTCTGTTGGCTGGCACCGATGCTCTTCTAT
CTCATCCTACCTTTAGTCGTTAATGACATACATAATCAG---------------------
------------------------------------------------------------
------------------------------------------------------------
------------------------------------------------------------
------------------------------------------------------------
------------------------------------------------------------
----------------------------------------ATGGACTTCCAACCAGGTGA
ACTCTGTGCTTACTACCGCCTTTGCCGATATCTAGGGATATTCTGTATTGATTATAATCC
CACTAAAAAGAAATTCCGACTGCGGCGCAGTGTTCTCTGTTACATAGTTCATTTTGCCTT
GCAAGCCTACTTAGTTGGTTGCATCTCCGTCATGGTCACATATTGGCGTAGGTGCTTCAA
AAGCGAGCTTACCACGACTGGAAACCACTTCGACCGTCTTGTAATGGTAATTGCCCTTGG
TATTCTGGTTGTCCAGAATGCGTGGCTCATCTGGCTGCAAGCCCCACACCTACGAATTGT
CAGGCAAATAGAGTTTTATCGAAGGAATCACTTGGCTAATGTTCGACTGCTCCTCCCCAA
ACGTCTGCTTTGGCTAATTATTGCAACCAATGTTGTCTACATGGCTAACTTCATTAAGAC
GTGCATATTCGAATGGCTGACGGATGCTTCTCGACTTTTTGTCATTACCTCCTTGGGATT
TCCTTTACGATATCTGGTTACTAGCTTTACAATGGGCACATATTTTTGCATGGTGCATAT
TGTACGCCTGGTGCTCGACTGGAATCAGTCGCAGATTAACGCGATAATAGATGAATCGGC
AGACCTCAAAATGACTAGCCCCAATCGTCTGCGTTTACGTGTATGCCTGGAGATGCACGA
TCGCCTGATGCTGCTCTGCAATGATGAGATCAGTCTTGTCTACGGGTTTATAGCCTGGCT
GTCTTGGATGTTTGCCTCGCTTGATGTAACTGGCGTAATTTATCTGACTATGGTTATTCA
AACTAAAAAATCAATCGTTCTAAAATTGATAACAAACGTAGTGTGGCTTTCGCCAACTTT
TATGACGTGCGCCGCTAGCTTCATGAGTAACCGTGTTACTATTCAG--------------
------------------------------------------------------------
------------------------------------------------------------
------------------------------------------------------------
---------------------------------------------ATGCCACTCGCCGCC
GAGTCGGGAGAATTTATTTTAACGTTTAAGTGCCTTGGTTTATCCTGCATTCGACATGAG
CTTGGAAGCGGTGATGTTTGGCATACAACTAAAACAGTAGCACTCGCCCAAGTGATCATT
AAGCCTGGAGCATACAAGCTCGCCATTTACGGCCAAGCGGGAAATACGTATTTTGTGGCC
AATTATGGCACAGCCTGCCTGACGGTGGGTCTAATCCATATGTACTTCTTTTTGCGCCGT
GCCAGACTATCATCTCTAATATCTCTTCTTCTGAATCGCCACGTCACCGATAATGCCCGA
ATTTATGCAGTGTACGCGAGCCGGGTGTTTCTCACCGGTTTTCTCCAGATC---------
------------------------------------------------------------
------------------------------------------------------------
------------------------------------------------------------
------------------------------------------------------------
------------------------------------------------------------
------------------------------------------------------------
------------------------------------------------------------
------------------------------------------------------------
------------------------------------------------------------
------------------------------------------------------------
------------------------------------------------------------
------------------------------------------------------------
------------------------------------------------------------
------------------------------------------------------------
------------------------------------------------------------
------------------------------------------------------------
------------------------------------------------------------
---------------------------------------ATGAAACGCAACGCATTTGAA
GAGTTGAGGGTTCAGTTGCGAACCTTAAAATGGCTTGGAGTCCTGCGGTTCACTATCGAC
TTTAATAAGTGCTTAGTACGGGAAAATGCGTCTGAGGAGCGCAGTGCCTGGCTGTATTTG
ATAGGTGTAGTGGGAATTACGTGCAGCTTGATCGTCTACAGCACTTACTTTCCCAGTCAC
TTTATTATGGGAAAACACAACACCACGGGCAATTGCTATGCCCTAATCAACATCAGGTCC
TGTTCCATTGTAACAATGCTGATTTACACACAGCTCTACATACAACGTTTTCGATTCGTC
GCCCTCTTACAGTCCATTCTACGTTTTAACCAGATCTCTGGGAGTCACAGAGAAGAAGGA
AGATTTGCTTTTTATTATTATACACATTTATCCCTACTAATCATTTGTATGCTGAACTAT
GCTTATGGTTACTGGACAGCAGGTGTTCGCTTGACCACAATTCCTATTTATCTGCTTCAA
TACGGATTTTCATACCTCTTCCTCGGACAGGTGGTGGTCCTGTTTGCCTGCATTCAACAA
ATATTACTTTCGATTTTAAAGTACTATAACCAAGTAGTTCTTAAAAATATTAAATCAAGC
AAGGAGAGTCGCGAATTCTATTACAACTTTTGCAAATACAACCAAGTAATATGGCTAAGC
TATACCGAGATCAACCATTGTTTCGGTTTGCTACTATTACTCGTAACCGGATTAATTCTG
CTAATCACCCCTTCTGGGCCGTTCTATTTGGTATCTACCATATTTGAAGGACGATTTCGT
CAGAATTGGCAGTTCAGCTTAATGTCGTTCACTGCCATACTTTGGAGCTTACCATGGATA
GTTTTGCTGGTTTTGGCAATGGGCAGGAATGATGTACAGAAGGAG---------------
------------------------------------------------------------
------------------------------------------------------------
------------------------------------------------------------
------------------------------------------------------------
------------------------------------------------------------
------------------------------------------------------------
------------------------------------------------------------
------------------------------------------------------------
------------------------------------------------------------
------------------------------------------------------------
------------------------------------------------------------
------------------------------------------------------------
------------------------------------------------------------
------------------------------------------------------------
ATGTCAAAAGTCTGCCGGGACCTACGTATCTATCTCCGTCTTCTTCACATCATGGGCATG
ATGTGCTGGCATTTCGATTCCGACCACTGTCAACTAGTGGCCACATCTGGAAGCGAGCGC
TATGCCGTCGTTTATGCTGGCTGTATTTTAGTTTCTACTACGGCTGGCTTTATCTTTGCG
CTTTTACATCCGAGTCGATTCCACATAGCCATTTATAACCAGACGGGAAATTTTTACGAG
GCCGTCATATTTCGCAGCACGTGTGTGGTGCTTTTCTTGGTTTATGTGATATTGTATGCA
TGGCGGCATCGGTACAGGGATTTGGTTCAACATATATTGCGTCTTAACAGACGCTGTGCT
AGCAGTTGCACAAACCAACAGTTTCTGCACAACATAATACTTTACGGTATGCTTACGATC
CTCTGCTTCGGCAACTATCTCCACGGCTATACTCGCGCTGGACTGGCCACACTTCCGCTG
GCCCTTTGTATGTTGGTCTATATCTTCGCCTTTTTGGTTTTATGCCTTCTTCTGATGTTC
TTTGTTAGTCTAAAGCAAGTCATGACCGCGGGATTGATTCACTACAACCAACAGCTTTGT
CAGGGCGATCTGATCTCTGGTCTTCGAGGCAGGCAGCAGATTCTGAAATTATGCGGCGGC
GAACTAAACGAGTGCTTCGGCTTACTTATGCTCCCCATTGTAGCCCTGGTGCTCCTGATG
GCACCTTCGGGGCCGTTCTTCTTAATCAGTACCGTTTTAGAGGGAAAATTTCGACCCGAC
GAATGCTTGATCATGCTTTTGACCTCCTCTACTTGGGATACTCCGTGGATGATTATGTTG
GTTCTCATGTTACGCACTAATGGCATTTCAGAGGAA------------------------
------------------------------------------------------------
-----------GCAAATAAAACAGCAAAGATGCTGACAAAAGTACCCCGAACCGGGACTG
GGTTGGATAGAATG----------------------------------------------
------------------------------------------------------------
--ATTGAAAAATTCTTACTCAAGAACCTTCGACAGAAGCCCATTTTAACCGCTTATGGAT
TTTTCGCTCTGGATAAAAGTACTTTGTTTAAG----------------------------
--------------------------CTATTTACTGCAATCTTCACGTATATGGTTATTC
TGGTCCAATTCAAGGAGATGGAAAATTCCACAAAGTCTATTAATAAATTTTGA
>Dmoj_Gr39aA1-7BED__gene
ATGCGTCTCTTGAAGTTCTTGCATTATCAGCGCTACTTGGGCTTAAACAACTTGGACTAC
TCCACAGTCTCGAGACATTATATACTAAAAGGCAGCTGCGTATCTCACATGCTACATTTA
CTTGTGCAAGCTGTTTTGATTGCTTGCGTTTTGGCCACGTTTATGCAGTGGTCGGTTAAT
TATCAGGCAACTGATTCTCGAACTGGCGACAATTTCGATCATTTGGTCATCTTGGCTGCA
TCGTTTACCCAATTGATTTCAAATGCTTGGATGCGTTTGCATCAGCAGATGCAACTGAAG
CTGCTTAACAGATTGAGCCATGTGGCCACATCTCTGCGAGCTGTTCAATTGGAGAAGATA
CGCGCCCGTTGGCTCTACTATCTTTGGCTCGCAATTTGCCTGTACTACGCCTTGGATATT
GTCTTTTTCGTAGTATTCGATATGGACATGAAGCGAGATAATTTAATTTTTCTACTTGGC
TTCTATGTACGCCTCGTCTGTGCTAATTTCATCATCATCTGCTACAGCTCACTGGTGTGT
CTAGTGAAGCATCTGTTCCGTGCCCAAGCAGCCCAGCTGCAACGACAACTGCGCAATGAT
CGGATCTGCCTGCGGCACATAGCAAACAATTTGAAGCTGAATGATGAGCTTATGCTCCTA
TGCCAGGATGACTTGGTGAATGTCTTTGGCGGTGCTCTAATTCTGCCCTATCTATATGGG
ACGCTCGATGCCACCGAAGTTTGCTATCTGGCTCTGCCCATGGATGGTTTCTCCTATATA
GAAATGTTACTGCTGCTTCGGTGGATGATACCAATTTGCATATTCCTTAGCATGCCGATG
ATAATCAACGATTTGGCTGATGAGGTAAGCCTATTTACGATAGGACTATTTACGCAATGT
CACGAAAAAATAAAATGGCTGAAAGTGACAGCTCAAGGAAAAGCATGTAAAATATTGAAA
TGTCTATAGAAATACGCTTTTTGGTACACACAACTATGTTCAAATAAGAGCCCCAAGCAC
TTCAATTACGTTGATATCTTAGCAATTTCCATTTAGACAATTCCCAAAACTCAAAGAGAA
TTTAGTTGGACAACCTAACGCACGACACGCAGTAGATTTTTGGTACAGCATGTCGAAGTC
GAAGCAAAGTGGAAGACTTTTTCCATTTTTACATTATCAACGTTTCATGGGACTCACGGA
TATTGATTACTCCAGTAGTTTGGAGTCTTATGTGATCAACGGAAACTGGTTTTCACATAG
CATACAGCTAGGGATACAAATTGTTTTCATTGCGTGTTTTTACGGTGCGGTTTCCGGAAG
ATATGTGAATTTGTCTTCCGAGTCGGGCAATGATTTTCATCACATTTATATACTAACGGC
TCCGATTACCCAGATATTAGTTAATATCTGGTTACGTGTCAAACAGGAGTCGCAGTTGAT
TATCATTAACCGGTTAACTGATTGGTCCAGGGACTTGGGAGTAAATACCTTGGAACTGAA
TCGCCCTAAATGGCTCTATCGCATCTGGGTGACCATTTCCATCCTCTATGCTTGCGATAT
TGTTTTCGCACGTTTCTATTTTAATGTTAATCAAAGTTTCGGGTACTACCTCGCCATGTC
GGGCTACATTGTGCTTCTCGTTCGCACCAACTACATCATTTTGTGCTACACAGCAATGGT
CAATCTGGTAATGGTGCTGCTGGAGGAACAGGCAAATCAGCTTCAGTCGGAATCTACGAA
TACCGTGGACAGGCTAGCACAGAATTTGCGCCTTCATGATAAACTATTCCTCCTTTGCCA
TGAACAGATTGTTGAAGTTTTTGGCGGCTCTTTGGTATTCCTGTTTCTGTATACCGTACT
GGACGCTATATGTACGTGCTATTTAGCCTCATTGGAGGAACGATTTTCATTCGTAGAAGT
CCTGTTCGTGCTCTGCTGGATAGTGCCGATATTTATGTCTCTTATCATACCTCTGACAGC
CAATAATCTGACTAAACAGGTAAGTGGGCTTAAAGGCTATATATTCTGTCTATTCTAGGA
GTAATTTGAAGTCAGCTGCAAAACATGAAGCGTTGAACAGTTCATGTCGAAATCTTATAT
AATTATTTCTAAGCGTCTACATCTTTATGTATCTATGTATCTATCTATATATCATTCGTT
CAATTTAAAAATGTTTCTGTTTTGTCTATATCTCTTTATTAATCTATTAATTTTTCGATC
GATCCATCTCAATAAATATCTGTATCTGTATCTGTATCTGTATCTGTATCTGTATCTATA
TCTGTATCTGTATTTGTATCTGTATCTGTGTATATCTTTGTACCTGTATCTGAGTATCTA
TCTCTATTTGGTATTATTTGAGCTTTGCCCTTTACATGTCCTTTTACATGAAATTTCCCG
CTTAGGCAAATAGCAACTTATTAGCTCACAGATTATCTTGAATTTCAATTAACTAAATTA
GTACGAAGCAGGTATTTCGTTCAGTTATCCATTCGACTTCTAGGCACGTGCTAGTGTAAT
TCAGAATGTTTGTCAAGCCAAAGCAGAGAAAGCTTTTAACTTTTATTCGCTACCAACGAT
ATTTGGGACTAACCGATATTGACTACACTAACATTACCAACTGCTATGTGATCAATAGAA
ATTTATGCTCTTTTGGCTTGCAGTTCTTGACTTTAACTTGTCTAATCTTCGGTACTTATT
GTATTTTGGAAGAAGATAGCCGTGTATACTTAGACATGCGTTCGCGAGTTGCTAATGAAT
TCTTTTATTTGGTGCTCCTGGCTGCTCCTATTGTTCAGATCTTTATGCAAATCTGGATTC
GATGTCAGCAAGATGCGCTACGCAATCTACTGGAGATGCTCAATGACTTAGCCAGTCGAT
TAAAGGTTAACACATTTGACCTAAGCTTGCCACGTTGGCTTTTTGGCCTCTGGATTGGCA
TTAACTTTTACTATGTCGGCTGTACAATTTCCTCTTCAAAATCCATTTATATCAGCTTCG
GATATGTAGTCGCTGTTATTGCGTACAACGTGCATATTACTCGCACCAACTATATCATCA
CGTTGTACACCTCATTATTGTATGTCACATTGGTCCTATTGGAGGAGCAGGCAAATCAAT
TAAGTATTATAGAAAATGGTATTATTATATCTATGAGAGAACTGGCGGACAATTTGTGCA
TTCACGATAAGCTGCTATTGCTAAGCCATGAAGAAATGGTTAATGTATTTGGCGGTATCT
TTGTATTTGTTGCATTGTACTTTCTACTGGATTCTACCTGCATTTCCTATATATCTGCGT
TGGAGGGGCGTTTCTCAGGAGAGGAAGTGGTATTCCTCTTAAGTTGGAGTTTACCACTTA
GTTTTTACCTAATTATGCCGTTGTTAATTAACAGTCTGGCCAAAGAGGTGAGTGATATGC
TTTAAGCTCTGACTTATCTTTACTTTCCTGCCACGAATATTCATATATCTAACCATAGTA
CTATCAATGCAGTGTCCAAATATGTGAAGGATTAATTTGTATTTCTCTTTGAATTTTAAT
CATAATAATTGGAACTAATTCAAATTAAAGTCCCCTACATTGAAGAGTCGCTTATTATAA
GTGGAAATTTTGATCATATTTTATTGCATGACATGAAATATGTTCAATGTATGAATATGA
AACATCAGCCTCATTAAGAGTTTTACTTTTATGTCTCTAAATAATTATGCCTTTATTATT
ATTATTATTATTACTCTATTACTCTTATAGTCTTTCAATCCATGTATTTATACATATTTA
AAAATATCCCTCTATCTCTCAATCTGTCGTTCTGTCGGTCTTTCCTACTCTGCAATTTCA
AATAGCGCTAATAACTCATGCCATATCTCAAGCTTATCCTGAATTTCAATTAAGTGAATT
AACAGTGGCCATTGCTAATTAAGTATATAGCTCATAGCATTCAGCTACCCATTCGAGTTT
TAGGTACGCACTAGTGTACTTTAGAATGTTGGTCAAGCCAAAGCAGAGAAAACTTTTAAC
TTTTATTCGGTATCAACGATACCTGGGACTAACCGATATTGATTACAGCAACATTACGAA
TTGCTATGTGATCAATGGAAACTTGTGCTCATTCGGCATGCAGTTCTTGATGTTAGCTGT
TTTAATATTCGGTATTTATTGTACTTTGGAGGATAATGGCAATGCATACGTGGACATGCG
ATCGACAGCTGTGAATAAAATCTTTTATTTGATAGGTCTGTTTGGTCATTTTATTCAGAT
ATTCATACAAATCTGTATACGTTGTCAGCAAGATGAGCAATGCTATTTAATCGAGATGCT
GAATGACACAGCCCGTAGATTAAAAGTCAATACATTGAAGTTATCTCTGCCGCGCTGGCT
ATGCCGTCTATGGATAGGCATCAGCTTATACTTTATAGCCAATTCAATATCGTCTGCAAT
CTCCAACTACACCAGCTTCGAATATGTAGTCAGTGCTATCGGGTTCCATGTCCATATTTT
GCGCACCAACTATATCATCACGCTGTACACCTCATTACTGTATGTCACGTTGGTTCTACT
GCAGGAGCAGGCTAATCAATTGCATATTATAGAGAGTGGAATTAATATATCGATGGCGCA
ATTGGCCAACAATTTGTCCACTCACGATAAGCTACTATTGCTATGCCATGAACAAATGGT
TCAAGTATTTGGCGGTATATTTGTATTTATTGAATTATACTTTATACTGGACTCCACCTG
CATTTGCTATATGTCTTCATTAGATGAGCGTTTCTCAGGAAAAGAAGCATTATTCTTATT
AAGCTGGTTTTTGCCACTTAGTATTTACATAGCCATGCCGTTGTTACTTAACAACCTGGC
CTCACAGGTGAGTGATATGTCTTAAGCTCTGACATACAGCTAAAAAAAAAAAACGTGAAA
TGTTTGGTTTGGTTTACTAAAGTCTAAGGGTTGATTGAAGCTAATATGTAGAATTCCCTA
CTTAAGCTCAATGAGGATGGGGTTTTAGTTAATTGGAAAGCAAAGGGGAGATTCTATATT
AATTGTCTTTCTTTATATATTATCAACACTTTCTAAGTTCTACTTTATATATAATCTTTT
CCACCCAAAATTGACAAGACAAAAAGTCATTGAAACTACATTCATTTATACTGGAAACCA
ATCCAGGTAGGTTTCCGCTTCCTCGAAACTCGGGTACTCCTGATTCGTTATCTTTAGTTG
GCTGCTACCAATTTCAATATTCCTAGCCATGCAACTGATTATCAGTAATCTGACTAAACA
TTTAAGTTATTAGCTTCAATTTGTTTTTTTTTTTTTTTTTTTTTTGTATATTTTAATTAG
AATAATAAGCACTAAATGAAATGAAAGACCAGCTAAGATATATGTAAATTCAGTAGTCGT
CACAACGTTTGGTCAAACGCAAGTGCTTTGAAAATGTTCTCACAACCGAAGCATCGTAAA
GTCTTACTCTTTATACACTATCAGCGTTATTTGGGATTGAATGACATAGAATATTCGAAG
CAGTTTCATGGTTACTCAATAAACTCCGATTGGTCCTCTTATACAAGTCTACTTCTGATT
CTGGCCATCGTATGCTCCGCTCTTTATGGAACTCTGAGCGGAGTGTGTGTTTCTAACGAT
GAGATGATTTCCAGTCCAGTTCAATTATATTATCATCTATATATGATAACGGCACCTATT
TTACAAATTTTATTCTCCATTTTACTACGCATACGACAACAAAGTCAGCTGCAGCTACTG
CAGAGAATGTCTTTGTGGAGTCAACGCCTACTTTTGGATACACAAAGATTTCCCTGTTCC
CGTTGGCTTTTTCGCCTGTGGCTTGGCACCAGCTCTGTCTATTTTATACACATGACTATT
TTCACAGCGCTCTTCTGGCATACTTGTCAACGGATAGAGCTTATAATCTATTATATCTGC
TCAATGCTGGACATCGTGCGCACTTTTTTCATTATCATTTGCTATACCTCCTTGACAAGT
GTTATGTGTAGCCTTTTGCATGCACATGCTGAGCAACTGATTCGGGATAAATCTGTGGAA
CTATCCCCAGAGCAACTGGCCAACCACTTGAGCATTCGTGATGAACTCTTGTTATTATGT
CACGAAGAGCTCGTTGAGGTCTTCGGCATTGCCATGTTGTTGAGTCTCCTACATCTATGT
CAGAATTGCGTATATGTCGGCTATATGGCTACATTGGAAAGTCGTTTCTCATATATGGAA
GTTTTGGTCATAATTTATTGCATGGCACTAAATATATTCTATATATACCTGCCGTTGACA
ATTAATCATGTGGCCAATCAGGTGAGTCTATATATATAATTTTATACATTTCATAATGTA
ATGGGTATATTTTCGTTGGGTTCTATTAATTAGATTGGTATTAGCTACAGGCTAAAATAG
CCAGAAATTACTATACATGCATCATTTTTTTGTTTGGCCGAGTATATTATATTCGATATT
TTTTGATAATCTTAATTATTTGTAGCTCAAGGGTATATTTTATTCGACTCTTTCGAATTT
GATTTCCGTTCGTTGTAATAGACAAAGTGAAGTCAATAATACTGTCACAAGTTAAATATA
ATTCCAATAATTGGAATTGAAAGATGGAACTACAGATATCATTTTCATTCGCTTCATATA
AACATTGAACTCAGTTATTCTCCGAGTCTTTACTAGGACGCAAGTGTGTTGAAAATGCTC
AAAAACCCGAGGGATCGCAAACTGTTAAGTTTTCTCAATTACCAACGTTACTTGGGATTG
AATGATATAGACTACTCGAAGCAACTGCAATGCTATATAGTCCACTTCGATTGCTGTTCC
GGCTTGAGTCAGCTCTTGGTGCTGCTGATTGTGTTTGGCTCGCTGCATGGAATTCTGACC
GGAGAATGTGTTTACAATGCGGAAATGATTTCGAAGCCTGTCAAAGCATTCTACTATCTA
CATCTATTGATGCCACCGATCATACAAATATTGCTTAATCTGTGCCTACGTTTCCGGCAG
CAACGACAACAACTGCTTCTGCAGCGCATGTCTCGGCTGACCCAACGCTTACTTCTGAAC
ACCGAGTCATTGTCATGTCCTCGTTGGCTGTATCGCCTTTGCTTGGTCAGCTGCACTTTC
TATATCCTGCATCTAAGGATGTTTGCTGTGATATATAATAACTATTGTCATCAGGTCTAC
CAAGTTTTCTATTACATTTGCTTTTTTCTGCATATTATAAGGAAGAATTTCATTCTAACT
TGCTACACATCCCTGGTGAATGTGGTCTCAAATCTGTTGCAAGCACAAGCGGCACAGTTA
AGCCGAGCATTACCTGATGTTCATCCAGATAAATTGGCATTCTATCTGCAGACTCACGAT
GAAATATTGCTGCTGTGCCACGAGGAAATCGTTCAGGTTTTTGGTATCCCTCTGCTCGTC
TGCTTCATATTTCTGTCAGAATTCCATATTTATGGCCTATCTAGCAACGCTGGAGAGTCG
CTTCACTTTTTTTAATGTTCTTGGCATCCTATCCTGGATGACATTTAATATTATCTATAT
GTACGTGCCGTTGAAAATCAATAACTTGGCTTACGAGGTGAGTATTGAAGCAATTGTTTG
CCGTTTTGCATAGCAGTAAAATGTCTTCGTTACTCATTGAAATATATTTGAAAAGAAAAC
TTTTTCTAAGAGTAATGATTTCATATTATAAAAAAAAACCTTTAAGTTCTATTTAAGCAT
CTAATTCAAAATATAATCATTGACAAACAAGTAAGAAAGCACTAGTCGAGACTGCTCGAC
TAGGAGATACCCTGAACCATCTAAGTTGATATTCTACTCATTCTGCACCTCTTTTATGCT
CACATGCATACACACGTATGATCACGTATAATCACGCGCTCTGCTGACTGCGCAGTTAGC
AACGACAACGATGTACATAAACAAATACAGTAGAATCACAATAATTCAAAATGGCAAGGG
GATCAGTTTTTTTCGATTTACACAGAAATTCAAATTATCGAGAATTATTGACAACGAATT
TCTTTTAAGGGGAATGCATTAATATAATTAAAATATAAATTTTAATTTGGACTTTTATCG
TACATCAAGTTTCTGTCGATATCAATATTGTATCAATCTTTTGGTTTTATAGTTCGAACT
TTATGCCCCATTCAGTACATATCGTGCAACTTGTAGCGCAGTATACAAAAGACATGCAAT
CCCAGGAGTTGTTCGCGTTTGTGCACTATCAACGATTTTTGGGTCTCAATGATATCGATT
ATTCGAGCTGCTTGCAGCGTTATGTGCTGCATGCCACATGCTGCTCACGCTTTGCCCAGC
TATTGGTATTGTGCATCATAATTTGTGCATTGTTAGAAGGATTGCTGGGCAACCGTGTGG
ATTACGTGGGCATGGAGTCGACTGTGGGCAGTGCCGTCTATCAAGTTCTTCTTCTTATGT
CCCCGGTGACGGAGTTGCTGTTGCACATTTGGCTACACAGCCAGCAGCACTTGCAACAGA
ATCTACTGAATCGCCTCATGGACTTGGCTCTTCGTTTGCAGGTGGACACTCAAGCATTCA
GTTCGCTTCGCTGGCTTTATGGCCTTTGGCTTGGCATTAGTTCGATATTGCAAGTAATTT
GAGCATTCACGATGAACTTCTCTTGCTCTGCCACGAAGAGATGCTGAATGTCTTTGGTGT
GGCGTTGATTTTTCCATTTCTCTACTTTGTGCTGGATGCCACCTGCGTATGCTACATAGG
CACATTCGTGGATCGCTTCTCACATAAAGAAGTGCTGTTAGTGCTTAGTTGGCTAGTGCC
TATATTCTTCTACATGGCTTTGCCTTTAGTCGTTAACAATGTGGCCAATCAGGTGAGTTC
AGGGATAACAATTTGCAAGGCTTGAAGTTGTATTAGTGAATTGATCATTCTCAATTTAGT
CAAAGCATGGAAAACTTGTAGTCTTAAATAAATTTTCTAGACAAAATTTATTAAACGATT
TGACTTGGAAATAATCTGAATTAAGAAATTTTTTTTTAGATATATAAAAAACATTTTCTA
ATTAATATAGATTTAATTATTAAAATTTATTTAATCAATATTTAATATTTAAAAAGAATA
TAAAGTTTCATTAAATATAACAACAATTTAGAAATTGTGGTTAAAAAAATTTTATATGAA
AACAAAGAGTAATGAAAGGTGGAGAGTATTATTGAGTTTTTTACACGAGAATAAACTATA
AATTTCTCTCGAGTATTACTAATGATAGCGTTATCTTTTATCCTAGATAAAACATTTTTC
CGGTTTCAGTGCCCGTAGTGGACAGAAAGCTAACCTTTGGTAGGACTATGATAGGAAAAA
GTATAAGTTACAAATTCAAAGTATTTCGTCAAATTGTACAAAACCAATATACTCCTTTTT
CTTCGTAAACATGTTGACACATTTATATGCACATATCAAATATTTAATTAAATTTGGATT
AATGTCCTACTATTTATGATACATAACTCAAGTGCTATAACCATAAGCAAACCTAAATGA
AAGCTAAACAAAGCACTATGAAAACACAATCAGGAAATTGTTTGTCAACAAATGATTTTC
GATATTAATACTCCACGAAGGGATTTTATTGAAATCAGTTTCTGTTGAGTACTGAGTGAA
TTACAATCATTATCATGAAAAAGTATAAGCCAATGGAGTTGTATCCATATTATTGCACCT
GCCGATATCTGGGCATCTTTTGCATCGAGTACGATTATCAGATGGGTCGATTTCGATTGC
GTCGCAGCATCATTTTCTATTTGATCCATCTGGTAGTGCAGATGTATTTGATCAGCTGCA
TGGTGATTCTGGTGTGCTTTTGGACCTTTCACTTCACTGACGAAATGACCGCAACAGGGA
ATCACTATGAGCGCCTTGTGCTCCTCTTGGCCATGATCATTCAATTCGTGCAAAATACTT
GGCTATTCTTGCTGCAGAAGCTGCAAATTCATATTGTGCGACAAGTGGAGCTATATAAGA
GCAAATATTTGACGGGTCTACGACTGAGGCTGCCACAGCGTTTGTTTCTCGCTCTGGTCT
TTGCCAATATCATCTACTTTAGCAACTTTCTGAATGTCTGCATTAGCGACTGGCTCACCC
ACATATCCATTATGTTCCGAATTAGCACAATTGGCTTTTTCTGGCGCGCCATGACGAGCA
GCTTCATTCAGGGCACCTACATATCTCTCATTCATGTCATACGGCATTTGCTGAAGAGCA
ATCAGGCGCAGTTAACCGTTTTGGTCCATCAGCTGCAGCAGCCCAAGCGCAACTGCGGCG
ATATTCTGCGTCTGCGCGCCTGCCTCGATATGCATGACCGTCTGCTCATCCTCTGCACGG
ATGAGGTCAGTGTCGTCTATGGCTTCAGCATTTGGCTCTGCATGCTCTTTTCCTCATTGG
ACTCCACTAACACATTATATATCACAATGCTCACTGACACGGGCAAATCACTGTACGAAA
ATATATTAAGGTCAATTATTTGGCTCTCGCCCACAATTATGACCGCGGCAACAGCCCTAA
TGAGCGATACGGTTCACGTGCAGGTAAATTAAATATGTATTTTATTAAATTCTATCAGCT
ACTATTTTTTGTTTTTGAATTGGAAATGCTAGATTCTTATATTAGATATTTGCACTAAAA
ATATTTGTTAGTACTTTAAAATAACTAGTTAATCGCGAATACTTTCAACAATTACATTCG
GATTGAGACAATTGTACATTCAAATATATTTTATTTCCAAATTACTGTTTCTAGAAATAT
CTATGTATATTATCCAGCCTTATCTTCATAAAGAATCGAATTCGAGCCAATGGAAGTTTT
TTTTTAAATAAATATCGGGTAGATTTTTGAATTTTTAAAAACTCAATTTTTTGTCGATTT
TAGTTTACAATCAATTTAAGAATCAATATTAAACTTTATCTAATCAATGTACTGCTTACG
ACTTCATTTTTTAAGAATTTTCTGCTATGAATATTCTAAATCTAATTCAGTTAATGTCCT
GCCTTTTGTCACCCAGGACTATGTTTGTTTATCTATAGACCCTTGGGTGCAGTCAGGTTA
AACACTAAGCGCTAATGAAATGTAAACATCAATTGATTTGATTGTTAACTCATATTGGGT
GGTCATATAATATATAAAAACTATCCCCTGGCTGTTCCTCCTCAACAAGTTGATTGATCT
AACACCCCAGACAGGGCAGTTAGACATCCTTCTGCGTCAGTTGCACCTGTTCCGTCATGG
TTTCCGGTGACGAGCTGCGCGTCTATTTAATAAGCTTAAAGTGTATCGGTTTACTCTATA
TAACGCACGATGTTAACCAACCGTATCGCATATACGCCAGCGATTTGGATCTGAGTTTAA
CAGTAGTCGGCTTAACGCTTCTCCAGCTTTTCATATGGCTGGCCTTCGCTCAGCTTTTGC
TAATGCCTCAAACCTTTATGCTGCCCCAATACACAGCCGTTGGCAATACGTATTTCGTAA
TTAACTTTGGTGTTATTTGCATAGTTATATCGCTGATATATCTAGGATTCTATGAGAGAC
GCCAGCGCCTATTGGCCGTCTTTGCCTTCATTCTCTATCACAATCACAAGGAGCTCAAGA
ATTGCTATGCCAAACGTTTCCTTAAATTGTACTGCATGTATGTGGCTCTAACGGTTACTT
GTGCGATTACCTATGCAGGAGCTTTCGGATTCGCTAACTTACACATCGTACCGTGCATTC
TGCTAAGTTTCATCTATACCTACAGCTTTGTGCTGATAGGGCTTATCATAATTCTATATG
GCTGCCTTACACAAATCTTGGCTGCCCTTTTGCACCTATATAATCGCGAAATGCTGACAG
CAATAACAACAATAACCACACCAAGAGTAACAACAAAAACAACAACAACAACAACAGATA
CTACTACTACAATCAATCGCCTATATAAACGTAATCAGATTCTCATCGTTTGCCACGAGC
AGCTGAACTCTGTGTTTGGTCCATTTATAGCGCTAATTACGGCTTTGTGTTCAATGTTGG
CGCCAGTTGCTCCGTTTTTTATGATCACAATTGTCTTTAAGATGGATATCAAACAAATTG
GCCTGATAAACATATTCATGACATTGTACACATGCATGATGTGGAATATACCCTGGGTCG
CCGGGCTGGTATTGATTTTTCGACAAGATATCGTGCGGCAGGAGGTAAGAAACGTGTGAA
GAGGAGGGAGAAGCGAAGCAGGAAATTTAAAATACAAATATTGCATTAATATTACTACAA
GAGTATTTATTCCTAAAAAAGTATGCTGAACTAAAAATAACTTGAAGCGGATTGGTCTGA
AGTATGTGAGCTACGTGGGGCAATTTAACCTAAACCAGAATCTCTGAGTCTGACTTTAGC
CTCGTAAATTAAATTAAATCCCAACATTGTTTTGTAATTAATCTGAAGCCAAATGGCATC
TACAATTTTTGTATATGATTAAGACAAAAATCTATTAAATACATATGTATATATATTGAT
AATAAACCAGTTAGTGGAAAAATGCATATTTAATCCAAGCCGGTTTATTTCTACAGTTTC
AATGTTATGCAGCTAAGGTTAGATCAATATTTTAAAACATTTTTCTGACTTTTGGAATAA
AATTTTTTTGATGTAAAATCAAATCTTAGTCTGAATATTATCAGTACAAAACCAAAAGAT
ATGGAAATGTTTGTAATGAATCTTTAAACAGATTAAATATAAATCAAATCAATTTTTAGA
CTTATAAGATAGGAGATTCTGAACTAATTTAGACGAGTCATACCAAAGTCCAAACTGATT
CAAACCAAATCCAATTGAAGTCTAGACAAAGGCATACGCAGTTAACAGTTGCTAGAAGAC
CTTGGACATGTTTACAACTTTTTAGCCGGTTTTGTCCCTAATCATTCAGCATTGGCTAAT
ATCTAACACGAATGCATGTAGGTCAGTTCCCGAACTCAGAGTCAATTTATTCCCAGTGTT
CATTTAGCTACCCCAACAATTTAGAGTAAACCAACTTGTTGACTCGGCTAATTAGGCGCC
TGAGTGATTAATCAATAACTAATATCTAATTTCTAAATCAAATATATTTTGTTGGTGCAC
TTAGTAAATTGAAAAGCTATCTGTGCTGGCTGGTTAGTTTGTGACAGCATGTCTGGCAGT
CGCAACGTGCGCTTATATTTGTGTGTCCTGTACAGGTTGGGCATGCTGTGTGCCCAGTTC
GATGATCGCGAGTGTTTGCTACAGTCAACGCCCGGCAGTGAGCGCTACGCGCTTTTTCAC
ATGCTGATCGTACTGATCGCAGCATTCGCTGGCTTCATCTACGTCTGCCTGCGGCCTCAA
GAGCTCTACATGGGCATTTACAACGATACAGGCAACTACTATGAACTATTCAATATACGG
AGCTTTTGTGTAGGTCTCTGCCTGCTCCATATATGCCTCTATATACGACGTCAGCGTCAC
ATCGAGTTGGTTCAGAAACTACTTCGCCTGCATCGCTTGTGCCCCGATGCGGCCTTGGAG
CGTTACTTTCGGCGCAACTTCAATGTCTACGTAGCTCTGGCCGTGCTCTGCTTGGTGAAC
TATTTGAATGGCTATGCCCGGGCGGGCCTATCCAAAGTTCCCACTCTACTCTATATTGTT
GTGTATTTGTATAGCTTCTCGGCAATGTGCCTGTTGCTGGTGTTCTTTGTCTGCTTGCAG
CATATTGTGGCAGCAGGCTTGGCGAAATTAAACAGCCAGTTAGTGGAGAATAACTCCGTG
TCAAATTGTAAGCATTTGCTCTACAAAAGACACCGTCTCTTGGATATTGTTGCCGTGGAG
CTAATTGCATGTTTCGGAGTCCTAATACTGCCCATTGTACCACTCGTCCTATTTCTGGCC
CCCTCTGGTCCACTCTTCCTAATTAGCACTGTTATGGAGGGCAAATTAAAAAAACCTTTC
GAGTTCACCATTTATTGCATAACCTCCTGTCTATGGAATATTCCTTGGCTGGCTATGATA
ACGTTTATGTTACGGTCGAATGTGATCACAACTGAAGTGAGTGAGTTGATTAATCAAAAT
GTCTTACCTAACTGATTGATCAAGATTTATGCAAAAATTGTAATGGAGAGAGAATGTACT
TTCTTTTTAATTTCATATATATTTGTATGCTTGAAGTTAAATTAAATAACAGAGCTGGCT
TTATTTTAGTTTTTCTTTCAATTAACTTTTTGCTACTTTATTCGTCAATTAAGTTCCCTT
GTTATAAATAGAACTTAAAGTTTTTATAGATTATATACGCATATTTAGCAAAAAAAAAAA
TCAAATATTCTTAGTCTTGGTTGTTGTAGAGTGAAGCTTTTTCGAAATTATCATTTTATT
TTTTTTCTATCTCTCTTCCGCTCTCTCATAGGCCAATAAAACAGCTAAAATACTTGCAAA
AATACCTAGAACTGGCTCTGGACTGGACAAAATGGTCAGTATAAATACCAATTTATATAT
TGTATTTAAATATTTGGTCGTACAAAGTACTATAATGAACAACATTTGTAAATAGGTTGA
AAAGTTCTTGCTCAAAAATCTGCGCCAGCAGCCAATACTCACAGCCTACGGATTTTTCGC
ACTCGATAAGAGCACACTCTTTAAGGTAGGTATAACAGCTAGAAAATCGGATAATTTATC
TGACTATATATATCTGGTATATTTCACAGCTCTTTACAGCCATATTTACATATATGGTCA
TATTGGTGCAGTTTAAGGAAATGGAAAACTCAACCAAGTCTTTGCAGAAACCATAA
>Dmoj_Gr39aA1-7BED__transcript
ATGCGTCTCTTGAAGTTCTTGCATTATCAGCGCTACTTGGGCTTAAACAACTTGGACTAC
TCCACAGTCTCGAGACATTATATACTAAAAGGCAGCTGCGTATCTCACATGCTACATTTA
CTTGTGCAAGCTGTTTTGATTGCTTGCGTTTTGGCCACGTTTATGCAGTGGTCGGTTAAT
TATCAGGCAACTGATTCTCGAACTGGCGACAATTTCGATCATTTGGTCATCTTGGCTGCA
TCGTTTACCCAATTGATTTCAAATGCTTGGATGCGTTTGCATCAGCAGATGCAACTGAAG
CTGCTTAACAGATTGAGCCATGTGGCCACATCTCTGCGAGCTGTTCAATTGGAGAAGATA
CGCGCCCGTTGGCTCTACTATCTTTGGCTCGCAATTTGCCTGTACTACGCCTTGGATATT
GTCTTTTTCGTAGTATTCGATATGGACATGAAGCGAGATAATTTAATTTTTCTACTTGGC
TTCTATGTACGCCTCGTCTGTGCTAATTTCATCATCATCTGCTACAGCTCACTGGTGTGT
CTAGTGAAGCATCTGTTCCGTGCCCAAGCAGCCCAGCTGCAACGACAACTGCGCAATGAT
CGGATCTGCCTGCGGCACATAGCAAACAATTTGAAGCTGAATGATGAGCTTATGCTCCTA
TGCCAGGATGACTTGGTGAATGTCTTTGGCGGTGCTCTAATTCTGCCCTATCTATATGGG
ACGCTCGATGCCACCGAAGTTTGCTATCTGGCTCTGCCCATGGATGGTTTCTCCTATATA
GAAATGTTACTGCTGCTTCGGTGGATGATACCAATTTGCATATTCCTTAGCATGCCGATG
ATAATCAACGATTTGGCTGATGAG------------------------------------
------------------------------------------------------------
------------------------------------------------------------
------------------------------------------------------------
-------------------------------------------------ATGTCGAAGTC
GAAGCAAAGTGGAAGACTTTTTCCATTTTTACATTATCAACGTTTCATGGGACTCACGGA
TATTGATTACTCCAGTAGTTTGGAGTCTTATGTGATCAACGGAAACTGGTTTTCACATAG
CATACAGCTAGGGATACAAATTGTTTTCATTGCGTGTTTTTACGGTGCGGTTTCCGGAAG
ATATGTGAATTTGTCTTCCGAGTCGGGCAATGATTTTCATCACATTTATATACTAACGGC
TCCGATTACCCAGATATTAGTTAATATCTGGTTACGTGTCAAACAGGAGTCGCAGTTGAT
TATCATTAACCGGTTAACTGATTGGTCCAGGGACTTGGGAGTAAATACCTTGGAACTGAA
TCGCCCTAAATGGCTCTATCGCATCTGGGTGACCATTTCCATCCTCTATGCTTGCGATAT
TGTTTTCGCACGTTTCTATTTTAATGTTAATCAAAGTTTCGGGTACTACCTCGCCATGTC
GGGCTACATTGTGCTTCTCGTTCGCACCAACTACATCATTTTGTGCTACACAGCAATGGT
CAATCTGGTAATGGTGCTGCTGGAGGAACAGGCAAATCAGCTTCAGTCGGAATCTACGAA
TACCGTGGACAGGCTAGCACAGAATTTGCGCCTTCATGATAAACTATTCCTCCTTTGCCA
TGAACAGATTGTTGAAGTTTTTGGCGGCTCTTTGGTATTCCTGTTTCTGTATACCGTACT
GGACGCTATATGTACGTGCTATTTAGCCTCATTGGAGGAACGATTTTCATTCGTAGAAGT
CCTGTTCGTGCTCTGCTGGATAGTGCCGATATTTATGTCTCTTATCATACCTCTGACAGC
CAATAATCTGACTAAACAG-----------------------------------------
------------------------------------------------------------
------------------------------------------------------------
------------------------------------------------------------
------------------------------------------------------------
------------------------------------------------------------
------------------------------------------------------------
------------------------------------------------------------
------------------------------------------------------------
-----ATGTTTGTCAAGCCAAAGCAGAGAAAGCTTTTAACTTTTATTCGCTACCAACGAT
ATTTGGGACTAACCGATATTGACTACACTAACATTACCAACTGCTATGTGATCAATAGAA
ATTTATGCTCTTTTGGCTTGCAGTTCTTGACTTTAACTTGTCTAATCTTCGGTACTTATT
GTATTTTGGAAGAAGATAGCCGTGTATACTTAGACATGCGTTCGCGAGTTGCTAATGAAT
TCTTTTATTTGGTGCTCCTGGCTGCTCCTATTGTTCAGATCTTTATGCAAATCTGGATTC
GATGTCAGCAAGATGCGCTACGCAATCTACTGGAGATGCTCAATGACTTAGCCAGTCGAT
TAAAGGTTAACACATTTGACCTAAGCTTGCCACGTTGGCTTTTTGGCCTCTGGATTGGCA
TTAACTTTTACTATGTCGGCTGTACAATTTCCTCTTCAAAATCCATTTATATCAGCTTCG
GATATGTAGTCGCTGTTATTGCGTACAACGTGCATATTACTCGCACCAACTATATCATCA
CGTTGTACACCTCATTATTGTATGTCACATTGGTCCTATTGGAGGAGCAGGCAAATCAAT
TAAGTATTATAGAAAATGGTATTATTATATCTATGAGAGAACTGGCGGACAATTTGTGCA
TTCACGATAAGCTGCTATTGCTAAGCCATGAAGAAATGGTTAATGTATTTGGCGGTATCT
TTGTATTTGTTGCATTGTACTTTCTACTGGATTCTACCTGCATTTCCTATATATCTGCGT
TGGAGGGGCGTTTCTCAGGAGAGGAAGTGGTATTCCTCTTAAGTTGGAGTTTACCACTTA
GTTTTTACCTAATTATGCCGTTGTTAATTAACAGTCTGGCCAAAGAG-------------
------------------------------------------------------------
------------------------------------------------------------
------------------------------------------------------------
------------------------------------------------------------
------------------------------------------------------------
------------------------------------------------------------
------------------------------------------------------------
------------------------------------------------------------
------------------------------------------------------------
-------------------------ATGTTGGTCAAGCCAAAGCAGAGAAAACTTTTAAC
TTTTATTCGGTATCAACGATACCTGGGACTAACCGATATTGATTACAGCAACATTACGAA
TTGCTATGTGATCAATGGAAACTTGTGCTCATTCGGCATGCAGTTCTTGATGTTAGCTGT
TTTAATATTCGGTATTTATTGTACTTTGGAGGATAATGGCAATGCATACGTGGACATGCG
ATCGACAGCTGTGAATAAAATCTTTTATTTGATAGGTCTGTTTGGTCATTTTATTCAGAT
ATTCATACAAATCTGTATACGTTGTCAGCAAGATGAGCAATGCTATTTAATCGAGATGCT
GAATGACACAGCCCGTAGATTAAAAGTCAATACATTGAAGTTATCTCTGCCGCGCTGGCT
ATGCCGTCTATGGATAGGCATCAGCTTATACTTTATAGCCAATTCAATATCGTCTGCAAT
CTCCAACTACACCAGCTTCGAATATGTAGTCAGTGCTATCGGGTTCCATGTCCATATTTT
GCGCACCAACTATATCATCACGCTGTACACCTCATTACTGTATGTCACGTTGGTTCTACT
GCAGGAGCAGGCTAATCAATTGCATATTATAGAGAGTGGAATTAATATATCGATGGCGCA
ATTGGCCAACAATTTGTCCACTCACGATAAGCTACTATTGCTATGCCATGAACAAATGGT
TCAAGTATTTGGCGGTATATTTGTATTTATTGAATTATACTTTATACTGGACTCCACCTG
CATTTGCTATATGTCTTCATTAGATGAGCGTTTCTCAGGAAAAGAAGCATTATTCTTATT
AAGCTGGTTTTTGCCACTTAGTATTTACATAGCCATGCCGTTGTTACTTAACAACCTGGC
CTCACAG-----------------------------------------------------
------------------------------------------------------------
------------------------------------------------------------
------------------------------------------------------------
------------------------------------------------------------
------------------------------------------------------------
------------------------------------------------------------
------------------------------------------------------------
------------------------------------------------------------
---------------------------------ATGTTCTCACAACCGAAGCATCGTAAA
GTCTTACTCTTTATACACTATCAGCGTTATTTGGGATTGAATGACATAGAATATTCGAAG
CAGTTTCATGGTTACTCAATAAACTCCGATTGGTCCTCTTATACAAGTCTACTTCTGATT
CTGGCCATCGTATGCTCCGCTCTTTATGGAACTCTGAGCGGAGTGTGTGTTTCTAACGAT
GAGATGATTTCCAGTCCAGTTCAATTATATTATCATCTATATATGATAACGGCACCTATT
TTACAAATTTTATTCTCCATTTTACTACGCATACGACAACAAAGTCAGCTGCAGCTACTG
CAGAGAATGTCTTTGTGGAGTCAACGCCTACTTTTGGATACACAAAGATTTCCCTGTTCC
CGTTGGCTTTTTCGCCTGTGGCTTGGCACCAGCTCTGTCTATTTTATACACATGACTATT
TTCACAGCGCTCTTCTGGCATACTTGTCAACGGATAGAGCTTATAATCTATTATATCTGC
TCAATGCTGGACATCGTGCGCACTTTTTTCATTATCATTTGCTATACCTCCTTGACAAGT
GTTATGTGTAGCCTTTTGCATGCACATGCTGAGCAACTGATTCGGGATAAATCTGTGGAA
CTATCCCCAGAGCAACTGGCCAACCACTTGAGCATTCGTGATGAACTCTTGTTATTATGT
CACGAAGAGCTCGTTGAGGTCTTCGGCATTGCCATGTTGTTGAGTCTCCTACATCTATGT
CAGAATTGCGTATATGTCGGCTATATGGCTACATTGGAAAGTCGTTTCTCATATATGGAA
GTTTTGGTCATAATTTATTGCATGGCACTAAATATATTCTATATATACCTGCCGTTGACA
ATTAATCATGTGGCCAATCAG---------------------------------------
------------------------------------------------------------
------------------------------------------------------------
------------------------------------------------------------
------------------------------------------------------------
------------------------------------------------------------
------------------------------------------------------ATGCTC
AAAAACCCGAGGGATCGCAAACTGTTAAGTTTTCTCAATTACCAACGTTACTTGGGATTG
AATGATATAGACTACTCGAAGCAACTGCAATGCTATATAGTCCACTTCGATTGCTGTTCC
GGCTTGAGTCAGCTCTTGGTGCTGCTGATTGTGTTTGGCTCGCTGCATGGAATTCTGACC
GGAGAATGTGTTTACAATGCGGAAATGATTTCGAAGCCTGTCAAAGCATTCTACTATCTA
CATCTATTGATGCCACCGATCATACAAATATTGCTTAATCTGTGCCTACGTTTCCGGCAG
CAACGACAACAACTGCTTCTGCAGCGCATGTCTCGGCTGACCCAACGCTTACTTCTGAAC
ACCGAGTCATTGTCATGTCCTCGTTGGCTGTATCGCCTTTGCTTGGTCAGCTGCACTTTC
TATATCCTGCATCTAAGGATGTTTGCTGTGATATATAATAACTATTGTCATCAGGTCTAC
CAAGTTTTCTATTACATTTGCTTTTTTCTGCATATTATAAGGAAGAATTTCATTCTAACT
TGCTACACATCCCTGGTGAATGTGGTCTCAAATCTGTTGCAAGCACAAGCGGCACAGTTA
AGCCGAGCATTACCTGATGTTCATCCAGATAAATTGGCATTCTATCTGCAGACTCACGAT
GAAATATTGCTGCTGTGCCACGAGGAAATCGTTCAGGTTTTTGGTATCCCTCTGCTCGTC
TGCTTCATATTTCTGTCAGAATTCCATATTTATGGCCTATCTAGCAACGCTGGAGAGTCG
CTTCACTTTTTTTAATGTTCTTGGCATCCTATCCTGGATGACATTTAATATTATCTATAT
GTACGTGCCGTTGAAAATCAATAACTTGGCTTACGAG-----------------------
------------------------------------------------------------
------------------------------------------------------------
------------------------------------------------------------
------------------------------------------------------------
------------------------------------------------------------
------------------------------------------------------------
------------------------------------------------------------
------------------------------------------------------------
------------------------------------------------------------
-----------------------------------------TATACAAAAGACATGCAAT
CCCAGGAGTTGTTCGCGTTTGTGCACTATCAACGATTTTTGGGTCTCAATGATATCGATT
ATTCGAGCTGCTTGCAGCGTTATGTGCTGCATGCCACATGCTGCTCACGCTTTGCCCAGC
TATTGGTATTGTGCATCATAATTTGTGCATTGTTAGAAGGATTGCTGGGCAACCGTGTGG
ATTACGTGGGCATGGAGTCGACTGTGGGCAGTGCCGTCTATCAAGTTCTTCTTCTTATGT
CCCCGGTGACGGAGTTGCTGTTGCACATTTGGCTACACAGCCAGCAGCACTTGCAACAGA
ATCTACTGAATCGCCTCATGGACTTGGCTCTTCGTTTGCAGGTGGACACTCAAGCATTCA
GTTCGCTTCGCTGGCTTTATGGCCTTTGGCTTGGCATTAGTTCGATATTGCAAGTAATTT
GAGCATTCACGATGAACTTCTCTTGCTCTGCCACGAAGAGATGCTGAATGTCTTTGGTGT
GGCGTTGATTTTTCCATTTCTCTACTTTGTGCTGGATGCCACCTGCGTATGCTACATAGG
CACATTCGTGGATCGCTTCTCACATAAAGAAGTGCTGTTAGTGCTTAGTTGGCTAGTGCC
TATATTCTTCTACATGGCTTTGCCTTTAGTCGTTAACAATGTGGCCAATCAG--------
------------------------------------------------------------
------------------------------------------------------------
------------------------------------------------------------
------------------------------------------------------------
------------------------------------------------------------
------------------------------------------------------------
------------------------------------------------------------
------------------------------------------------------------
------------------------------------------------------------
------------------------------------------------------------
------------------------------------------------------------
------------------------------------------------------------
------------------------------------------------------------
--------------------------------ATGGAGTTGTATCCATATTATTGCACCT
GCCGATATCTGGGCATCTTTTGCATCGAGTACGATTATCAGATGGGTCGATTTCGATTGC
GTCGCAGCATCATTTTCTATTTGATCCATCTGGTAGTGCAGATGTATTTGATCAGCTGCA
TGGTGATTCTGGTGTGCTTTTGGACCTTTCACTTCACTGACGAAATGACCGCAACAGGGA
ATCACTATGAGCGCCTTGTGCTCCTCTTGGCCATGATCATTCAATTCGTGCAAAATACTT
GGCTATTCTTGCTGCAGAAGCTGCAAATTCATATTGTGCGACAAGTGGAGCTATATAAGA
GCAAATATTTGACGGGTCTACGACTGAGGCTGCCACAGCGTTTGTTTCTCGCTCTGGTCT
TTGCCAATATCATCTACTTTAGCAACTTTCTGAATGTCTGCATTAGCGACTGGCTCACCC
ACATATCCATTATGTTCCGAATTAGCACAATTGGCTTTTTCTGGCGCGCCATGACGAGCA
GCTTCATTCAGGGCACCTACATATCTCTCATTCATGTCATACGGCATTTGCTGAAGAGCA
ATCAGGCGCAGTTAACCGTTTTGGTCCATCAGCTGCAGCAGCCCAAGCGCAACTGCGGCG
ATATTCTGCGTCTGCGCGCCTGCCTCGATATGCATGACCGTCTGCTCATCCTCTGCACGG
ATGAGGTCAGTGTCGTCTATGGCTTCAGCATTTGGCTCTGCATGCTCTTTTCCTCATTGG
ACTCCACTAACACATTATATATCACAATGCTCACTGACACGGGCAAATCACTGTACGAAA
ATATATTAAGGTCAATTATTTGGCTCTCGCCCACAATTATGACCGCGGCAACAGCCCTAA
TGAGCGATACGGTTCACGTGCAG-------------------------------------
------------------------------------------------------------
------------------------------------------------------------
------------------------------------------------------------
------------------------------------------------------------
------------------------------------------------------------
------------------------------------------------------------
------------------------------------------------------------
------------------------------------------------------------
------------------------------------------------------------
------------------------------------------------------------
--------------------------------------------------------ATGG
TTTCCGGTGACGAGCTGCGCGTCTATTTAATAAGCTTAAAGTGTATCGGTTTACTCTATA
TAACGCACGATGTTAACCAACCGTATCGCATATACGCCAGCGATTTGGATCTGAGTTTAA
CAGTAGTCGGCTTAACGCTTCTCCAGCTTTTCATATGGCTGGCCTTCGCTCAGCTTTTGC
TAATGCCTCAAACCTTTATGCTGCCCCAATACACAGCCGTTGGCAATACGTATTTCGTAA
TTAACTTTGGTGTTATTTGCATAGTTATATCGCTGATATATCTAGGATTCTATGAGAGAC
GCCAGCGCCTATTGGCCGTCTTTGCCTTCATTCTCTATCACAATCACAAGGAGCTCAAGA
ATTGCTATGCCAAACGTTTCCTTAAATTGTACTGCATGTATGTGGCTCTAACGGTTACTT
GTGCGATTACCTATGCAGGAGCTTTCGGATTCGCTAACTTACACATCGTACCGTGCATTC
TGCTAAGTTTCATCTATACCTACAGCTTTGTGCTGATAGGGCTTATCATAATTCTATATG
GCTGCCTTACACAAATCTTGGCTGCCCTTTTGCACCTATATAATCGCGAAATGCTGACAG
CAATAACAACAATAACCACACCAAGAGTAACAACAAAAACAACAACAACAACAACAGATA
CTACTACTACAATCAATCGCCTATATAAACGTAATCAGATTCTCATCGTTTGCCACGAGC
AGCTGAACTCTGTGTTTGGTCCATTTATAGCGCTAATTACGGCTTTGTGTTCAATGTTGG
CGCCAGTTGCTCCGTTTTTTATGATCACAATTGTCTTTAAGATGGATATCAAACAAATTG
GCCTGATAAACATATTCATGACATTGTACACATGCATGATGTGGAATATACCCTGGGTCG
CCGGGCTGGTATTGATTTTTCGACAAGATATCGTGCGGCAGGAG----------------
------------------------------------------------------------
------------------------------------------------------------
------------------------------------------------------------
------------------------------------------------------------
------------------------------------------------------------
------------------------------------------------------------
------------------------------------------------------------
------------------------------------------------------------
------------------------------------------------------------
------------------------------------------------------------
------------------------------------------------------------
------------------------------------------------------------
------------------------------------------------------------
------------------------------------------------------------
------------------------------------------------------------
------------------------------------------------ATGTCTGGCAGT
CGCAACGTGCGCTTATATTTGTGTGTCCTGTACAGGTTGGGCATGCTGTGTGCCCAGTTC
GATGATCGCGAGTGTTTGCTACAGTCAACGCCCGGCAGTGAGCGCTACGCGCTTTTTCAC
ATGCTGATCGTACTGATCGCAGCATTCGCTGGCTTCATCTACGTCTGCCTGCGGCCTCAA
GAGCTCTACATGGGCATTTACAACGATACAGGCAACTACTATGAACTATTCAATATACGG
AGCTTTTGTGTAGGTCTCTGCCTGCTCCATATATGCCTCTATATACGACGTCAGCGTCAC
ATCGAGTTGGTTCAGAAACTACTTCGCCTGCATCGCTTGTGCCCCGATGCGGCCTTGGAG
CGTTACTTTCGGCGCAACTTCAATGTCTACGTAGCTCTGGCCGTGCTCTGCTTGGTGAAC
TATTTGAATGGCTATGCCCGGGCGGGCCTATCCAAAGTTCCCACTCTACTCTATATTGTT
GTGTATTTGTATAGCTTCTCGGCAATGTGCCTGTTGCTGGTGTTCTTTGTCTGCTTGCAG
CATATTGTGGCAGCAGGCTTGGCGAAATTAAACAGCCAGTTAGTGGAGAATAACTCCGTG
TCAAATTGTAAGCATTTGCTCTACAAAAGACACCGTCTCTTGGATATTGTTGCCGTGGAG
CTAATTGCATGTTTCGGAGTCCTAATACTGCCCATTGTACCACTCGTCCTATTTCTGGCC
CCCTCTGGTCCACTCTTCCTAATTAGCACTGTTATGGAGGGCAAATTAAAAAAACCTTTC
GAGTTCACCATTTATTGCATAACCTCCTGTCTATGGAATATTCCTTGGCTGGCTATGATA
ACGTTTATGTTACGGTCGAATGTGATCACAACTGAA------------------------
------------------------------------------------------------
------------------------------------------------------------
------------------------------------------------------------
------------------------------------------------------------
------------------------------------------------------------
-------------------------------GCCAATAAAACAGCTAAAATACTTGCAAA
AATACCTAGAACTGGCTCTGGACTGGACAAAATGGT------------------------
---------------------------------------------------------TGA
AAAGTTCTTGCTCAAAAATCTGCGCCAGCAGCCAATACTCACAGCCTACGGATTTTTCGC
ACTCGATAAGAGCACACTCTTTAAG-----------------------------------
-----------------------------CTCTTTACAGCCATATTTACATATATGGTCA
TATTGGTGCAGTTTAAGGAAATGGAAAACTCAACCAAGTCTTTGCAGAAACCATAA
>Dper_Gr39aA1A2A3BECD__gene
ATGCGGGACGCGTTGCACGACTTGCTGAAGTATCAGCGTCGCCTGGGCCTTACAACCGTT
GACACTGAAGACCAGAATGGAAACTGCTGCAAACTGAGACCCAACTGGGGCACTTTCTTC
CAGTTTTGGCTACTGCAAGGCGTCGTTGTGTTCACCTGCAGAGTCTTCATCATCTTTTGG
GACCACAAATTTGAGGCAACCCACACGGGAGTGGCCAACCACTTTGCCCATGTTCTGGAG
GTCCTGGAGCCCCTGTCTATATCTTGGTTGCTCGTGTGGATGAGACTGCATGAGGGTCGC
CAGGTGCGGCTTCTAAATCGACTCCAGGAAATGGCCAGAGTGTGCCATCAAGTGGTGACC
ATCCCACGCTGGCTCCTCCGCTTGTGGTTGATCTCCAGCGTGGGCATCGTCTTGTCGTGT
TTGTTGTATGCCTGCACACTTACGGGCTTAGAATTAGTCAGTCTGGTACCTTATGGGACC
TTCATCCTGCGACACACGTACTACAACTATCTAATCACCTTCTTCACGGCCATCATCTTT
GGAATGGAACAGATCCTAATGGCCCACCGTCGTCGCATTGAGCGTTCTTTAAGGTCTAAC
AATAAAAGGGAGCTAGCTCGCAGTCTCTGCGCGATCGATGAGATCCATTTGCTCTGCGAA
ACGGATATCAACTACATTTTTGGTGGATCCCTGGCCTTGCAGATGCTCTACATCGTGCTG
AGCACAGCCTCCTTTGGTTATATATTGTCATTGGAGTGGTTTGAGCTGTTGACATGCGGT
GCAATTGTGCTATGCATATTTCCCACCATGTTTTACTCTGCAATGCCCGCATGGAGCATT
CGACTGCAGGTGGAGGTGAGTGCAAAACGTCCTTTATTTTTTAAAATTAATTTCAGGGTT
CAACATCAAGGGTTTATCTATATATTGCCCCACAAAAGATCTCCTGTCTATCGAAACCTC
TCAGTGGCAATAGCAATAAATGTCCAAAGAATAGACAATCGATTCTGTGAGGTCGTTGGC
AGATTCTGGGTTTGCAATTCCATTTTGTTTGCCGATTGGTAGAATCAAAGTTCAGTGGTT
TCATGGAGCTGCCAGAGGCTAGCCACTCTGTTGTTGCCGTTCTTCTCGAGGACGGGGATG
CAGGACACTCAGATGAGCCACCTAATTGAGGTGCAACGTCTCTCCAGAGGTACATGTTCC
CTCTTGGCTGCCCATCTCCTGGCTACCTTCAGTTTTTGATTACCAATCTCCACATGGAGC
ACGTATTGCATCTATAAAGTTATCTGTAACTTTCTTAGAATCCCCTATTTGGCACTCGTA
TATCGAATTATTTGTATTTTGAGGTTTAATCGGGAGTTGACAAAGGAACTTCTCAAACAA
AACACAAATAACCTCAGAAGAATCATCTCCCATCATCTAAAGGTCCGTGATGAGATCGTT
TTGCTGTTTAAACTCCATCTAAGTGTCGTTTTTGTCTTTACTCTCCTGCTGCATCACCTT
TGGACACATCAAGGTCGTGACTCAATGTTTGTGCATCTGTGACTCCATTGAACGAAGAGG
TGAGTGCTGTACAGGTTCTTGCTCTTATAACCATTTGCTCAAATGTCACATATACTTTCC
TCAAATGATAGAAATGCTTGTCTAGGGATTTACCAAATGTTTGCGCCATTTAAAGCCCTG
GCGATAAAAGTTAAATTAACTTTGAAATGCCTTAAGCTGATAGACTACTTATCAGGAAAT
GGCGTTTTAATTCATTTGGCAATCAAAACACTGAGTAACTCATATAGATATCCAACTAGA
ACTCGGTTTCAGTCGATATGGTTCTCTATACTCTGATAAAAGCCCAAGAAAATCTCATTA
ATCCAAGCCACAAAGGTGTAGCTGATAGAAATCTCTTGGTTATTATTGAATTGGAATCAA
TATTTGTGATATTAATGATGTTCGAAACAGGCCTGTCGTGGCTTCATACCACGAAAAAGT
ATTCAGTCCTTCGCTCGAATTGAGGCCTAAAACACGCGTCACC-------------ATGG
GGCAGAAGCTTCTGCTGACCTTTCTGCACTACCAACGCTACTTGGGGCTCTCGGACCTCG
ATTACTCCGAGGCGGGGCGCGGCTATTGGCTGCATGCCACCTGGTATTCCTATGCCGCAC
AGTTCCTGGTGGCAGGAACGTTCTTTTCCGCCCTGGTGGCAGCTTTATCGGAACCCCTGT
ACTACATAAACACGGGCTCGATGACGGGCAATATATTCGATAATGCAGTGATGATGACTG
CCTCCGTGACGCAGCTTCTGGCCAATCTGTGGTTCCGTTCGCAGCAGCAGACCCAAGTGG
CACTGCTCCAGCGACTGTCGAAAGTTAAGGAGCATCTGCAGGTGGATACCGTAGCCCTTT
CCACTCCCCGACGGATGTACCGCCTGTGGGTCGGCACTTGGTTTTTCTATGGCTACATGG
TGGGTAGTTTTGCGGCCAGTTTTTGGCTAGCAAAGCCAAAGCTCAGCCATGCCTTGACCC
TCCTGGGCTTCGGTCTACGCGTCATGTCCGCCAATTTCCAATATACTTGCTACAGCGGCA
TGGTGTGTCTCCTGCAGAGACTGCTCCGTGCCCAGGCGGAAGAACTGCAGAATCTGGTGG
ACACACATCCCATTCCTTTGGAGGCATTGGCCAAAAGTTTGCGTGTCCACGATGAGATCC
TGATGCTCGGTCAAAGGGAGTTTGTGCAAGTCTACGGCGGCGTCCTGCTGTTCCTCTTTT
TATATCAAGTGATGCAATGTGTTTTGATATTTTATGTCAGCACTTTGAAGGGGTCCCTTA
ACCTTAGGACGACATTAACGATGTCCGGTTGGCTGTCGCCAATGCTCCTGTATCTCATCC
TGCCATTGATGGTCAACGATGTGAGCAATCAGGTGAGTCCTCCAGGAACTCTTGCGTCCA
CTCTGCACACCTTACCCCATCCTTTCATAATAGAGAGAGAGAGAAACCACCACAATAACT
CTTTAATTAATTAGAAATACCAACACATATCCTAGATGTATTAACTAATTGCTTTACTGA
TGTGCAATACAAGATATTGCTGGCGAATGGCCTCTTTTCGAGTAGAATTTTCAGTTTAAG
GACTTGCAGGATGGTGTTTTCAGTCTTGCAGTTGAACTAACGCATTAAGCACAATGAAAC
TGCTAAAGTTCCTCCATTATCAACGCTATCTGGGCCTCTCAAACTTGGATTACTCCCAAC
ACCAACAGAGATATACGCTTCATGGCACCTGCGTTTCCTACGGGCTGCAGTTCGTTGTGG
CAGTGATATTTGTGTCTGCTTTTGTGTCAGCATTGGCTGAATCCGTGAACTACATGCAAA
CGAATTCGTTGACGGGAACATCTACGATCACGCGGTGATACTGACTGTTCGGTTACCCCA
AACTCCCTGGCCAATCTGTGGTTTCCGTGCGCACCAACAAGCCCCAAGTGACTCTCTGCG
TCGACTCTCAGTGATGCGGCTTCTAAAAGTGAGCACTCTCGCCTTGGGACAGCCTCGATG
GGTGTACCGCCTGTGGGTTGCGGTGTGCCTTTGGTACGCCATGATGATCGGGTCATTTGG
CTCCAACATTTGGCTCTCCGGCATGAAGCTCTCCCATATCCTAACTCTCCTGGCCTTTGC
TTTGCGTTTGTTGTGCGCCAATTTTCAGTTCACTTTGTACAGCAGCATGGTGTGTGTCCT
GCAGAGACTCCTAGCTGTTCAGGGGGAACTTCTGCAGGTGCTCCTGGGGGATCCATCTGG
CATCTCTCGAGGAGCCCTGGCTCGGTGTCTGCGGCTCCACGATGAGATATTGATGCTGTC
CCAAGGGGAATTCGTGCAAGTGTACGGCGGCGTGCTGCTGTTCCTCTTTTTGTACCAAGT
CATGGAATGCGTTTTGATAGCCTATGTGAGCACCTTGGAGGGCTTTCGTTCGATGCAGGA
GCTGGCAAGGATTGTCTGTTGGATCTCGCCAATGCTCGTCTACCTCATCCTCCCATTGAT
GATTAACGATTTGTCCAATCAGGTGAGTCCTTGGGGGGCTACGCTTCCCTGACTGACAGT
CTATTGACTTTGCGGCTTTCAGGAAATCAAAACAGTCCAAAGAAAACACAATTTGGGTAA
TGTTAGGTAATGTTAGGGTCTATCCATCGGCCTACTCCTTCGACCACGTTCAGTCTTTAG
TCAGTCGTCCTTCGTCATGGAGGACCCTCCGTCTGGGGAACTTTGTGTGTATTACAAGAT
CTGCCGCTACTTGGGCATCTTCTGCATCGACTACAACCTCTCAAAGCAGAGATTTTGGCT
GCGTCGCAGCCTCATCTGCTATGTGGTGCACTTTGCCGTGCAGACGTATCTCATCGGCTG
CATCGCCATAATGGTGCTCTACTGGAATCACGCCTTCAAGGAAGAAATGACCCAGACCGG
GAATCACTTTGATCGCCTGGTGATGCTCTTGGCCCTGGGAATGCTTCTGGTGCAGAATGC
CTGGCTCATTTGGCTGCAGGCCCCCCATCTGCGCATCGTTCGCAAGCTGGAGTTCTATCG
CAGGAAACACTTGCAACATCTCCGGTTCCAGCTACCCAAACGTCTCCTCTGGATAATCAT
CATCTCCAATATGCTCTACCTGTACAACTTCGTCAAGATCTGCGTCCTTGAGTGGCTGTC
GGATGCCACGCGCCTGTTCGTGATCACTGCCCTGGGATTCCCCATCCGCTATTTGGTTAC
CAGCTTCACGATGGGCACCTACTGCTGCATGGTCCACCTGATGCGGCATCTCCTGCTCTC
CAATCAGTCGCAGATTTCCCTCATAATCTCACAGATACAGGATCCCAAGCTCGGCTCCGC
GAACGTCCTGAGACTTCGCGGCTGCCTGGACATGCACGATCGCTTGGTCCTGCTGTGCAA
CGTGGAGATCAGTCTCGTGTATGGCTTCATTGCCTGGCTATCTTGGATGTTTGCCTCTCT
CGACGTGACTGGTGTGATATATCTGGCCATGGTGGTGCCATCCCTCAGAAATCCATGTGT
ACAGATAGTGGGCTATCTGGTGTGGCTGACTCCCTCATTGATGACCTGTGGCGCCAGCTT
CATGAGCAATCGCGTGGCTCTACAGGTATGTTTTGTTGGGAAAACTGCATGCACACGACA
TGTATTTTGTTTTCTCTTTCGCACTCTTCGCATGTGCGTCTGGTTGGCATCGATTGTCGA
AGAAGTTTTTGTAGTTTTTCCTTTTCTGTCTGCACAGAGAGGCTTTCTATTGAGCCTCTC
CCATATTCCTTAATTATTTAATGGGTAAATATTTCACCGTCATGAATGCTCACAAAACTA
ATGGCAGCTAAATCAAGATCAATCTATTTATTGATTGTTCTGTGGGGTCCTTATTCATAG
AAGGACCTGCACCTCCTGTGTTGCCAGTTCGTTATGTACCGTCATGTCCCTCGGTGTCGA
GTTGCGCGTGTATTTGTCCAGTCTCAAGTGCCTCGGTCTCCTCTGCATTACCCATGAGCC
CCACGACAGTGAATACAGAACACATGCCTCGAGGACTGATGAAACCCTGGCACTGGCAGG
ACTTGTATGCTCGCAATGCATTGCTCTACTGGCCCTGGGCCATGCCATTGTTCAACCCCG
GGTGTACGAGCTCCCCCTCTACACTAATGTGGGGAATGTGTATTATGTGGCCAACTATGG
ACTCACCTGCCTAACGGTGTCCCTGTTCTACGCATATTTTTACCTAAGACGTCGAAGTTT
CCTGTCGCTGGTGTCGGTGTTGCTCTACCATAATCGAGTGGACTTGGGGAACTGCCATTC
GAGACAGTTCCTTCGACTGTACATCCTATTCGTGAGCCAGGTCCTGCTCACGGGCCTGCT
GCAGATGATGATAATGCTTTACTGTAACAACGATCCATTGCACTCGTTTCTGCTGTTCTT
TTTCCTGTCCTTCAGCTATATGCTGATCGCGCTGGTTATTGCGTTCTACACTTGCCTGGT
GCAGATCGTGGCCAGCCTTGTGCGCCTCTACAATCGAGACCTGACTGCTGCCGTACATTC
GCGTGCTCCGCTACCCACCACCTTGTGTCGCCTCCGCTTGCTGCAACGGAATCGCCTTCT
TTGGGTCTGCCAGCAACGTTTGACCTCTGACTTTGGACTTGTCCTGACGATAATTATCGC
ATTCCTGCTGTTCTCTGCACCAGCAGCACCGTTCTTCATGGTAACGATTGTCTTTGAGAT
CGATGCGAGGCTGGTGGGGATGCGTCATCTGTTGATTCCTCTGGCAGTCACACTCCTGTG
GAATCTACCCATTGTGGTGGCCCTCCTGATGACATTACGCACTGATTTGGTGGGCAAAGA
GGTGAATTCTTAATTTACTTAATAATATCCACATGCAATGAATCGACTCAGCCCATGACT
AAACAAACATTTCCCCAAGAGGTTCGCCTTCCATTTTCAAGGTTGAGTGAGTGCACTTCA
ATCATCCCTCCACACACATTCATTATTCATTCAATTCACTCAATCCCTGGAGTAAGTTAT
CCAATGAAAACAGTAAAGTCCTTTCCTGGCTCTGCTCATCAGTTGATTGCCACACTTCGA
TGAGGATGCACTCGTTCGGGGATCTGCGGACTCACCTGCGAACCCTTCGGTTGCTGGGAG
TTTTTCGATTCCACATCGACTACGACAAATGCGTTGTCTCCTCGACGCCTTCGGAAGAGC
GCGTGGCACGTTTCTATCTGTGGGGAGTCTTGTGGATCCTGCTTAATATCCAAACGTACT
GCACCTACATGCCACAACACTTTTTCATGGTCAATTACAATGCAACGGGGAATTGCTATT
CTTTGATCAACATACGGACGTGCAACGTGACCACAGCTCTGATCTACACAATGCTCTACG
TGAGACGCTGTCGCTATGCTCGTCTCTTGGAGACAATGCTGCGCCTCAACCGGGCCTTCA
GGGATCCGCAGTCATCCTCCTTGTACGGCATCCATCTGACACTCTTTGTGCTCTGCATGA
TCAACTATGGCCATGGCTACTGGCGGGCGCAGGTCCGGCCGACGTCCATTCCCATCTACC
TTTTCCAGTATGGATTCTCATACATGCTCATGGGACAGCTGGTGGTCCTGTTTGTCAGCT
TTCAAAGGATACTCCTCTCCAGTTTGAGGTGCTACAATCGAAAGTTGTTGGGAAGTCGCC
AGCTGTCCCGCGAGTGCCGTGAGTTCTATGAGGATTTCCGTGATTACAATCAGATTATAA
GACTCTGCCATGAGGACATCCACGACTGCTTTGGTCTCCTGCTGCTCCCCATAACCGGAT
ATGTGCTAGTGACCACACCATCGGGTCCTTTCTATCTGATTTCGACGCTTTTCGAGGGCC
TCTTTCGTACGCCATGGCGCTTTGCCTTTATGTTTTTGACTTGTGTATTCTGGAGCATGC
CTTGGGTGACCCTGCTGGTGCTCGCGATGGGTACTACAAATGTCCAAAGGGAGGTGAGTA
GAAGGTGCCTCCCCCACCCATTAATCTCGAATCAGTACGCATATCTAGCTAATTAATTAA
TCCAAAGGTATTGACATTTGATGGCGAGACAGACCACACTGAAATGTTATATCCACTACC
TTGATTACTTTAGTTTGTTGCGAAATGTCTGTGTGTCGGGACCTGCGCCTGTATCTCCGG
GCCCTGAAATTCCTCGGCATGATGTGCTGGCAGTTCGAAACGGAACGGTGTCTGCTCCAG
GCCACTCCCGAGTGTGAGCGCTATGCTCAGGTCTATACCGTAGTAGTTCTCTCTGGGACA
ACGGGTGCCCTCGCGTATGCGCATCTGCAGCCCGAACGCTTTCGTATGAAGGTCTACAAT
CGCACGGGAAACTTCTATGAGGCGGTCATCTTTCGATGCTCCTGCGTTGTCCTGTGGTTG
CTCTACGTGTGCCTCTACCTCAGGCGTCATCGGCATATGGAGTTGGTGCAGTCTCTGCTC
ACCATTAATCGGACGTGCTTGGCCGGCAGTGTGGATCGGAAGTTCCGCAACAACTTCGTA
CTCTATGGAGCTCTGTCGGGTCTCATTTTTGGGAACCACATCAATGGTTATAGACATGCG
GGGCTGGATTCCATTGCCCTCACATTAAATGTTGTGCTCTATACGTATGCCTTCCTGGTT
CTCTGCCTGCTGCTCGTGTTTTTTGTGTGCCTCAAGCAGATCATGGCAGCAGGATTGACG
CACTACAACGAGGAGCTGCGCCAAGGAATAGCCTCCTTAGATGTGGCAACTATTTTCTGT
GGCAGACAGCAGATTCTTTCACTCCATGGCAGGCAACAGATTTCTGCTCTTCGTGGCAGA
CAGCAGCTTCTGGCGTTGTGCGAGGGGGAACTCAACGAGTGCTTCGGTCTCCTTATGCTG
CCCATTGTGGCGCTGGGTGCTGCTCCTCTCCCCCGCGGGTCCATTCTTTCTTATAAGCAC
TGTGCTGGAGGGCAAATATGGCCCCCAACAGTACATACTAATGGCCTTAACATCCATCTT
TTGGGATGTACCCTGGATGATAATATTGTTCCTAATGTTGCGCACAAACGGCATCACGGT
GGAAGTGAGACTTAAAACTAAAGGCTTTCTTATAGAATAGTCCATTAAATCTAATACATT
TTCCATTCCTCTTCTTTCAGGCAAACAAAACGGCAAAGATATTGGCCAAGGTACCAAGAA
CTGGGACAGGATTGGATAGAATGGTAAGAACAAAGCGCAATAAGGAACATTCTTCCGTAA
ACTTTTTTCCTTTTATCTAAATACACTCGTAG-ATTGAAAAGTTTTTACTCAAAAACCTA
CGACAGCAGCCCATTCTCACAGCCTATGGATTCTTTGCTCTAGATAAGAGCACTTTGTTC
AAGGTACACTCGTGCATCAATAAAAATATTATTCCAGAGGTTAATGGACAATTTGTACTC
CATTGATTACAGCTCTTCACGGCAATCTTCACGTACATGGTCATACTCGTTCAGTTCAAG
GAAATGGAAAACTCCACAAAGTCCATCAACAAATTCTGA
>Dper_Gr39aA1A2A3BECD__transcript
ATGCGGGACGCGTTGCACGACTTGCTGAAGTATCAGCGTCGCCTGGGCCTTACAACCGTT
GACACTGAAGACCAGAATGGAAACTGCTGCAAACTGAGACCCAACTGGGGCACTTTCTTC
CAGTTTTGGCTACTGCAAGGCGTCGTTGTGTTCACCTGCAGAGTCTTCATCATCTTTTGG
GACCACAAATTTGAGGCAACCCACACGGGAGTGGCCAACCACTTTGCCCATGTTCTGGAG
GTCCTGGAGCCCCTGTCTATATCTTGGTTGCTCGTGTGGATGAGACTGCATGAGGGTCGC
CAGGTGCGGCTTCTAAATCGACTCCAGGAAATGGCCAGAGTGTGCCATCAAGTGGTGACC
ATCCCACGCTGGCTCCTCCGCTTGTGGTTGATCTCCAGCGTGGGCATCGTCTTGTCGTGT
TTGTTGTATGCCTGCACACTTACGGGCTTAGAATTAGTCAGTCTGGTACCTTATGGGACC
TTCATCCTGCGACACACGTACTACAACTATCTAATCACCTTCTTCACGGCCATCATCTTT
GGAATGGAACAGATCCTAATGGCCCACCGTCGTCGCATTGAGCGTTCTTTAAGGTCTAAC
AATAAAAGGGAGCTAGCTCGCAGTCTCTGCGCGATCGATGAGATCCATTTGCTCTGCGAA
ACGGATATCAACTACATTTTTGGTGGATCCCTGGCCTTGCAGATGCTCTACATCGTGCTG
AGCACAGCCTCCTTTGGTTATATATTGTCATTGGAGTGGTTTGAGCTGTTGACATGCGGT
GCAATTGTGCTATGCATATTTCCCACCATGTTTTACTCTGCAATGCCCGCATGGAGCATT
CGACTGCAG---------------------------------------------------
------------------------------------------------------------
------------------------------------------------------------
------------------------------------------------------------
------------------------------------------------------------
------------------------------------------------------------
------------------------------------------------------------
------------------------------------------------------------
------------------------------------------------------------
------------------------------------------------------------
------------------------------------------------------------
------------------------------------------------------------
------------------------------------------------------------
------------------------------------------------------------
------------------------------------------------------------
------------------------------------------------------------
------------------------------------------------------------
------------------------------------------------------------
------------------------------------------------------------
--------------------------------------------------------atgg
ggcAGAAGCTTCTGCTGACCTTTCTGCACTACCAACGCTACTTGGGGCTCTCGGACCTCG
ATTACTCCGAGGCGGGGCGCGGCTATTGGCTGCATGCCACCTGGTATTCCTATGCCGCAC
AGTTCCTGGTGGCAGGAACGTTCTTTTCCGCCCTGGTGGCAGCTTTATCGGAACCCCTGT
ACTACATAAACACGGGCTCGATGACGGGCAATATATTCGATAATGCAGTGATGATGACTG
CCTCCGTGACGCAGCTTCTGGCCAATCTGTGGTTCCGTTCGCAGCAGCAGACCCAAGTGG
CACTGCTCCAGCGACTGTCGAAAGTTAAGGAGCATCTGCAGGTGGATACCGTAGCCCTTT
CCACTCCCCGACGGATGTACCGCCTGTGGGTCGGCACTTGGTTTTTCTATGGCTACATGG
TGGGTAGTTTTGCGGCCAGTTTTTGGCTAGCAAAGCCAAAGCTCAGCCATGCCTTGACCC
TCCTGGGCTTCGGTCTACGCGTCATGTCCGCCAATTTCCAATATACTTGCTACAGCGGCA
TGGTGTGTCTCCTGCAGAGACTGCTCCGTGCCCAGGCGGAAGAACTGCAGAATCTGGTGG
ACACACATCCCATTCCTTTGGAGGCATTGGCCAAAAGTTTGCGTGTCCACGATGAGATCC
TGATGCTCGGTCAAAGGGAGTTTGTGCAAGTCTACGGCGGCGTCCTGCTGTTCCTCTTTT
TATATCAAGTGATGCAATGTGTTTTGATATTTTATGTCAGCACTTTGAAGGGGTCCCTTA
ACCTTAGGACGACATTAACGATGTCCGGTTGGCTGTCGCCAATGCTCCTGTATCTCATCC
TGCCATTGATGGTCAACGATGTGAGCAATCAG----------------------------
------------------------------------------------------------
------------------------------------------------------------
------------------------------------------------------------
-----------------------------------------------------ATGAAAC
TGCTAAAGTTCCTCCATTATCAACGCTATCTGGGCCTCTCAAACTTGGATTACTCCCAAC
ACCAACAGAGATATACGCTTCATGGCACCTGCGTTTCCTACGGGCTGCAGTTCGTTGTGG
CAGTGATATTTGTGTCTGCTTTTGTGTCAGCATTGGCTGAATCCGTGAACTACATGCAAA
CGAATTCGTTGACGGGAACATCTACGATCACGCGGTGATACTGACTGTTCGGTTACCCCA
AACTCCCTGGCCAATCTGTGGTTTCCGTGCGCACCAACAAGCCCCAAGTGACTCTCTGCG
TCGACTCTCAGTGATGCGGCTTCTAAAAGTGAGCACTCTCGCCTTGGGACAGCCTCGATG
GGTGTACCGCCTGTGGGTTGCGGTGTGCCTTTGGTACGCCATGATGATCGGGTCATTTGG
CTCCAACATTTGGCTCTCCGGCATGAAGCTCTCCCATATCCTAACTCTCCTGGCCTTTGC
TTTGCGTTTGTTGTGCGCCAATTTTCAGTTCACTTTGTACAGCAGCATGGTGTGTGTCCT
GCAGAGACTCCTAGCTGTTCAGGGGGAACTTCTGCAGGTGCTCCTGGGGGATCCATCTGG
CATCTCTCGAGGAGCCCTGGCTCGGTGTCTGCGGCTCCACGATGAGATATTGATGCTGTC
CCAAGGGGAATTCGTGCAAGTGTACGGCGGCGTGCTGCTGTTCCTCTTTTTGTACCAAGT
CATGGAATGCGTTTTGATAGCCTATGTGAGCACCTTGGAGGGCTTTCGTTCGATGCAGGA
GCTGGCAAGGATTGTCTGTTGGATCTCGCCAATGCTCGTCTACCTCATCCTCCCATTGAT
GATTAACGATTTGTCCAATCAG--------------------------------------
------------------------------------------------------------
------------------------------------------------------------
----------------ATGGAGGACCCTCCGTCTGGGGAACTTTGTGTGTATTACAAGAT
CTGCCGCTACTTGGGCATCTTCTGCATCGACTACAACCTCTCAAAGCAGAGATTTTGGCT
GCGTCGCAGCCTCATCTGCTATGTGGTGCACTTTGCCGTGCAGACGTATCTCATCGGCTG
CATCGCCATAATGGTGCTCTACTGGAATCACGCCTTCAAGGAAGAAATGACCCAGACCGG
GAATCACTTTGATCGCCTGGTGATGCTCTTGGCCCTGGGAATGCTTCTGGTGCAGAATGC
CTGGCTCATTTGGCTGCAGGCCCCCCATCTGCGCATCGTTCGCAAGCTGGAGTTCTATCG
CAGGAAACACTTGCAACATCTCCGGTTCCAGCTACCCAAACGTCTCCTCTGGATAATCAT
CATCTCCAATATGCTCTACCTGTACAACTTCGTCAAGATCTGCGTCCTTGAGTGGCTGTC
GGATGCCACGCGCCTGTTCGTGATCACTGCCCTGGGATTCCCCATCCGCTATTTGGTTAC
CAGCTTCACGATGGGCACCTACTGCTGCATGGTCCACCTGATGCGGCATCTCCTGCTCTC
CAATCAGTCGCAGATTTCCCTCATAATCTCACAGATACAGGATCCCAAGCTCGGCTCCGC
GAACGTCCTGAGACTTCGCGGCTGCCTGGACATGCACGATCGCTTGGTCCTGCTGTGCAA
CGTGGAGATCAGTCTCGTGTATGGCTTCATTGCCTGGCTATCTTGGATGTTTGCCTCTCT
CGACGTGACTGGTGTGATATATCTGGCCATGGTGGTGCCATCCCTCAGAAATCCATGTGT
ACAGATAGTGGGCTATCTGGTGTGGCTGACTCCCTCATTGATGACCTGTGGCGCCAGCTT
CATGAGCAATCGCGTGGCTCTACAG-----------------------------------
------------------------------------------------------------
------------------------------------------------------------
------------------------------------------------------------
------------------------------------------------------------
-------------------------------------------ATGTCCCTCGGTGTCGA
GTTGCGCGTGTATTTGTCCAGTCTCAAGTGCCTCGGTCTCCTCTGCATTACCCATGAGCC
CCACGACAGTGAATACAGAACACATGCCTCGAGGACTGATGAAACCCTGGCACTGGCAGG
ACTTGTATGCTCGCAATGCATTGCTCTACTGGCCCTGGGCCATGCCATTGTTCAACCCCG
GGTGTACGAGCTCCCCCTCTACACTAATGTGGGGAATGTGTATTATGTGGCCAACTATGG
ACTCACCTGCCTAACGGTGTCCCTGTTCTACGCATATTTTTACCTAAGACGTCGAAGTTT
CCTGTCGCTGGTGTCGGTGTTGCTCTACCATAATCGAGTGGACTTGGGGAACTGCCATTC
GAGACAGTTCCTTCGACTGTACATCCTATTCGTGAGCCAGGTCCTGCTCACGGGCCTGCT
GCAGATGATGATAATGCTTTACTGTAACAACGATCCATTGCACTCGTTTCTGCTGTTCTT
TTTCCTGTCCTTCAGCTATATGCTGATCGCGCTGGTTATTGCGTTCTACACTTGCCTGGT
GCAGATCGTGGCCAGCCTTGTGCGCCTCTACAATCGAGACCTGACTGCTGCCGTACATTC
GCGTGCTCCGCTACCCACCACCTTGTGTCGCCTCCGCTTGCTGCAACGGAATCGCCTTCT
TTGGGTCTGCCAGCAACGTTTGACCTCTGACTTTGGACTTGTCCTGACGATAATTATCGC
ATTCCTGCTGTTCTCTGCACCAGCAGCACCGTTCTTCATGGTAACGATTGTCTTTGAGAT
CGATGCGAGGCTGGTGGGGATGCGTCATCTGTTGATTCCTCTGGCAGTCACACTCCTGTG
GAATCTACCCATTGTGGTGGCCCTCCTGATGACATTACGCACTGATTTGGTGGGCAAAGA
G-----------------------------------------------------------
------------------------------------------------------------
------------------------------------------------------------
-----------------------------------------------------------A
TGAGGATGCACTCGTTCGGGGATCTGCGGACTCACCTGCGAACCCTTCGGTTGCTGGGAG
TTTTTCGATTCCACATCGACTACGACAAATGCGTTGTCTCCTCGACGCCTTCGGAAGAGC
GCGTGGCACGTTTCTATCTGTGGGGAGTCTTGTGGATCCTGCTTAATATCCAAACGTACT
GCACCTACATGCCACAACACTTTTTCATGGTCAATTACAATGCAACGGGGAATTGCTATT
CTTTGATCAACATACGGACGTGCAACGTGACCACAGCTCTGATCTACACAATGCTCTACG
TGAGACGCTGTCGCTATGCTCGTCTCTTGGAGACAATGCTGCGCCTCAACCGGGCCTTCA
GGGATCCGCAGTCATCCTCCTTGTACGGCATCCATCTGACACTCTTTGTGCTCTGCATGA
TCAACTATGGCCATGGCTACTGGCGGGCGCAGGTCCGGCCGACGTCCATTCCCATCTACC
TTTTCCAGTATGGATTCTCATACATGCTCATGGGACAGCTGGTGGTCCTGTTTGTCAGCT
TTCAAAGGATACTCCTCTCCAGTTTGAGGTGCTACAATCGAAAGTTGTTGGGAAGTCGCC
AGCTGTCCCGCGAGTGCCGTGAGTTCTATGAGGATTTCCGTGATTACAATCAGATTATAA
GACTCTGCCATGAGGACATCCACGACTGCTTTGGTCTCCTGCTGCTCCCCATAACCGGAT
ATGTGCTAGTGACCACACCATCGGGTCCTTTCTATCTGATTTCGACGCTTTTCGAGGGCC
TCTTTCGTACGCCATGGCGCTTTGCCTTTATGTTTTTGACTTGTGTATTCTGGAGCATGC
CTTGGGTGACCCTGCTGGTGCTCGCGATGGGTACTACAAATGTCCAAAGGGAG-------
------------------------------------------------------------
------------------------------------------------------------
------------------------ATGTCTGTGTGTCGGGACCTGCGCCTGTATCTCCGG
GCCCTGAAATTCCTCGGCATGATGTGCTGGCAGTTCGAAACGGAACGGTGTCTGCTCCAG
GCCACTCCCGAGTGTGAGCGCTATGCTCAGGTCTATACCGTAGTAGTTCTCTCTGGGACA
ACGGGTGCCCTCGCGTATGCGCATCTGCAGCCCGAACGCTTTCGTATGAAGGTCTACAAT
CGCACGGGAAACTTCTATGAGGCGGTCATCTTTCGATGCTCCTGCGTTGTCCTGTGGTTG
CTCTACGTGTGCCTCTACCTCAGGCGTCATCGGCATATGGAGTTGGTGCAGTCTCTGCTC
ACCATTAATCGGACGTGCTTGGCCGGCAGTGTGGATCGGAAGTTCCGCAACAACTTCGTA
CTCTATGGAGCTCTGTCGGGTCTCATTTTTGGGAACCACATCAATGGTTATAGACATGCG
GGGCTGGATTCCATTGCCCTCACATTAAATGTTGTGCTCTATACGTATGCCTTCCTGGTT
CTCTGCCTGCTGCTCGTGTTTTTTGTGTGCCTCAAGCAGATCATGGCAGCAGGATTGACG
CACTACAACGAGGAGCTGCGCCAAGGAATAGCCTCCTTAGATGTGGCAACTATTTTCTGT
GGCAGACAGCAGATTCTTTCACTCCATGGCAGGCAACAGATTTCTGCTCTTCGTGGCAGA
CAGCAGCTTCTGGCGTTGTGCGAGGGGGAACTCAACGAGTGCTTCGGTCTCCTTATGCTG
CCCATTGTGGCGCTGGGTGCTGCTCCTCTCCCCCGCGGGTCCATTCTTTCTTATAAGCAC
TGTGCTGGAGGGCAAATATGGCCCCCAACAGTACATACTAATGGCCTTAACATCCATCTT
TTGGGATGTACCCTGGATGATAATATTGTTCCTAATGTTGCGCACAAACGGCATCACGGT
GGAA--------------------------------------------------------
--------------------GCAAACAAAACGGCAAAGATATTGGCCAAGGTACCAAGAA
CTGGGACAGGATTGGATAGAATG-------------------------------------
---------------------------------ATTGAAAAGTTTTTACTCAAAAACCTA
CGACAGCAGCCCATTCTCACAGCCTATGGATTCTTTGCTCTAGATAAGAGCACTTTGTTC
AAG---------------------------------------------------------
------------CTCTTCACGGCAATCTTCACGTACATGGTCATACTCGTTCAGTTCAAG
GAAATGGAAAACTCCACAAAGTCCATCAACAAATTCTGA
>Dpse_Gr39aA1A2A3BECD__gene
ATGCGGGACGCGTTGCACGACTTGCTGAAGTATCAGCGTCGCCTGGGCCTTACAACCGTT
GACACTGAAGACCAGAATGGAAACTGCTGCAAACTGAGACCCAACTGGGGCACTTTCTTC
CAGTTTTGGCTACTGCAAGGCGTCGTTGTGTTCACCTGCAGTGTCTTCATCATCTTTTGG
GACCACAAATTTGAGGCAACCCACACGGGAGTGGCCAACCACTTTGCCCATGTCCTGGAG
GTCCTGGAGCCCCTGTCTATATCTTGGTTGCTCGTGTGGATGAGACTGCATGAGGGTCGC
CAGGTGCGGCTTCTAAATCGACTCCAGGAAATGGCCAGAGTGTGCCATCAAGTGGTGACC
ATCCCACGCTGGCTCCTCCGCCTTTGGTTGATCTCCAGCGTGGGCATCGTCTTGTCGTGT
TTGTTGTATGCCTTCACACTTACGGGCTTAGAATTAGTCAGTCTGGTACCTTATGGGACC
TTCATCCTGCGACACACGTACTACAACTATCTAATCACCTTCTTCACGGCCATCATCTTT
GGAATGGAACAGATCCTAATGGCCCACCGTCGTCGCATTGAGCGTTCTTTAAGGTCTACC
AACAAAAGGGAGCTAGCTCGCAGTCTCTGCGCGATCGATGAGATCCATTTGCTCTGCGAA
ACGGACATCAACTACATTTTTGGTGGATCCCTGGCCTTGCAGATGCTCTACATCGTGCTG
AGCACGGCCTCCTTTGGTTATATATTGTCATTGGAGTGGTTTGAGCTGTTGACATGCGGT
GCAATTGTGCTATGCATATTTCCCACCATGTTTTACTCTACAATGCCCGCATGGAGCATT
CGACTGCAGGTGGAGGTGAGTGCAAAACGTCCTTTATTTTTTTTTTTTCAAGGGTTTATC
TATATATTGCCCCACAAAAGATATCCTGTCTATCGAAACCTCTCAGTGGCAATAGCAATT
AATATCCAAAGAATAGACAGTCGATTCTGTGAGCTCGTTGGCAACTTCTGGGTTTGCAAT
TCCATTTTGTTTGCCGATTGGCAGAATCAAAGTTCAGTGGTTTATAGTCTGACGGATGGG
TATTTCATGAGTCTTATGGAGCTGCCAGAGGCTAGCCACTCTGTTGTTGCCGTTCTTCTC
GAGGACGGGGATGCAGGACACTCAGATGAGCCACCTAATTGAGGTGCAACGTCTCTCCAG
AGGTTCCTGTTCCCTCTGGGCTGCCCATCTCCTGGCTACCTTCAGTTTTTGATTACCAAT
CTCCACATGGCCACACGTATTGCATCTATAAAGTTATCTGTAACTTTGTTAGAATCCTCT
ATTTGGCACTCGTATATCGAATTATTCGTATTTTGAGGTCTAATCGGGAGTTGACAAAGG
AACTTCTCAAATAAAACACAAATAACCTCAGCAGAATCATCTCCCATCATCTAAAGGTCC
GTGATGAGATTGTTTTGCTGTTTAAACTCCATCTAAGTGTCGTTTTTGTCTTTACTCTCC
TGTTGCATCACCTCTGGACACATCAAGGTCGTGACTCAATGTTTGTGCATCTGTGACTCC
ATTGAACGAAGAGGTGAGTGCTGTACAGGTTCTTGCTCTTATAACCATTGCTCAAAGGTC
AAATATACTTTCCTCAAATGATACAAATGCTTGTCTAGGGATTTACCAAATGTTTGCGCC
ATTTAAAGCCCTGGCGATAAAAGTTAAATTAACTTTGAAATGCCTTAAGCTGATAGACTA
CTTATCAGGAAATGGCGTTTTAATTCATTTGGCAATCAAAACACTGAGTAACTTATATAG
ATATCCAACTAGAACTCGGTTTCAGTCGATATGGTTCTCTATACTCTGATAAAAGCCCAA
GAAAATCTCATTAATCCAAGCCCCAAAGGTGTAGCTGATAGAAATCTCTTGGTTATTATT
GAATTGGAATCAATATTTGTGATATTAATGATGTTCGAAACAGGCCTGTCGTGGCTTCAT
ACCACGAAAAAGTATTCAGTCCTTCGCTCGAATTGCGGCCTAAAACACGCGTCACAATGG
GGCAGAAGCTTCTGCTGACTTTTCTGCACTACCAACGCTACTTGGGGCTCTCGGACCTCG
ATTACTCCGAGGCGGGGCGCGGCTATTGGCTGCACGCCACCTGGTATTCCTATGCCGCAC
AGTTCCTGGTGGCAGGAACGTTCTTTTCCGCCCTGGTGGCAGCTTTATCGGAACCCCTGT
ACTACATAAACACGGGATCGATGACGGGCAATATATTCGATAATGCAGTGATGATGACTG
CCTCCGTGACGCAGCTTCTGGCCAATCTGTGGTTCCGTTCGCAGCAGCAGACCCAAGTGG
CACTGCTCCAGCGACTGTCGAAAATTAAGGAGCATCTGAAGGTGGATACCGTAGCCCTTT
CCTCGCCCCGACGGATGTACCGCCTGTGGGTCGGCACTTGGTTTTTCTATGGCTACATGG
TGGGTAGTTTTGCGGCCAGTTTTTGGCTAGCAAAGCCAAAGCTCAGCCATGCCTTGACCC
TCCTGGGCTTCGGTCTACGCGTCATGTCCGCCAATTTCCAATATACTTGCTACAGCGGCA
TGGTGTGTCTCCTGCAGAGACTGCTCCGTGCCCAGGCGGAAGAACTGCAGATTCTGGTGG
ACACACATCCCATTCCTTTGGAGGCGTTGGCCAAAAGTTTGCGTGTCCACGATGAGATCC
TGATGCTCGGTCAAAGGGAGTTTGTGCAAGTCTACGGCGGCGTCCTGCTGTTCCTCTTTT
TATATCAAGTGATGCAATGTGTTTTGATATTTTATGTCAGCACTTTGAAGGGGTCCCTTA
ACCTTAGGACGACATTAACGATGTCCGGTTGGCTGGCGCCAATGCTCCTGTATCTCATCC
TGCCATTGATGGTCAACGATGTGAGCAACCAGGTGAGTCCTCCAGGAACTCTTGCGTCCA
CTCTGCACACCCCACCCCATCCTTTCATAATAGAGAGAGAGAAACCACCACAATAACTCT
TTAATTAATTAGAAATACCAACACATATCCTAGATGTATTAACTAATTGCTTTACTGATG
TGCGATACAAGATATTGCTGGCGAATTGCCTCTTTTCGAGTTGAATTTTCAGTTTAAGGA
CTTGCAGGATGGTGTTTTCAGTCTTGCAGTTGAACTAACGCATTAAGCACA--ATGAAAC
TGCTAAAGTTCCTCCATTATCAACGCTATCTGGGCCTCTCAAACTTGGATTACTCCCAAC
ACCAACAGAGATATACGCTTCGTGGCACCTGCGTTTCCTACGCGCTGCAGTTCGTTGTGG
CAGTGATATTTGTGTCTGCTTTTGTGTCAGCATTGGCTGAATCCGTGAACTACATGCAAA
CGAATTCGTTGACGGGAAACATCTACGATCACGCGGTGATACTGACTGTTTCGGTTACCC
AACTCCTGGCCAATCTGTGGTTCCGTGCGCACCAACAAGCCCAAGTGACTCTCCTGCGTC
GACTCTCCAAGGTGATGCGGCTTCTAAAAGTGAACACTCTCGCCTTGGGACAGCCTCGAT
GGGTGTACCGCCTGTGGGTTGCGGTGTGCCTTTGGTACGCCATGATGATCGGGTCATTTG
GCTCCAGCATTTGGCTCTCCGGCATGAAGCTCTCCCATATCCTAACTCTCCTGGCCTTTG
CTTTGCGTTTGTTGTGCGCCAATTTCCAGTTCACTTTGTACAGCAGCATGGTGTGTGTCC
TGCAGAGACTCCTATCTGTTCAGGGGGAACTTCTGCAGGTGCTCCTGGGGGATCCATCTG
GCATCTCTCGAGGAGCCCTGGCTCGGTGTCTGCGGCTCCACGATGAGATATTGATGCTGT
CCCAAGGGGAATTTGTGCAAGTGTACGGCGGCGTGCTGCTGTTCCTCTTTTTGTACCAAG
TCATGGAATGCGTTTTGATAGCCTATGTGAGCACCTTGGAGGGCTTTCGTTCGATGCAGG
AGCTGGCAAGGATTGTCTGTTGGATCTCGCCAATGCTCGTCTACCTCATCCTCCCATTGA
TGATTAACGATTTGTCCAATCAGGTGAGTCCCTGGGGGGCTACGCTTCCCTGACTGACAG
TCTATTGACTTTGCGGCTTTCAGGAAATCAAAACAGTCCAAAGAAAACACAATTTGGGTA
ATGTTAGGGTCTATCCATCGGCCTACTCCTTCGACCACGTTCAGTCTTTAGTCAGTCGTC
CTTCGTC----------ATGGAGGACCCTCCGTCTGGGGAGCTTTGTGTGTATTACAAGA
TCTGCCGCTACTTGGGCATCTTCTGCATCGACTACAACCTCTCAAAGCAGAGATTTTGGC
TGCGTCGCAGCCTCATCTGCTATGTGGTGCACTTTGCCGTGCAGACGTATCTCATCGGCT
GCATCGCCATAATGGTGCTCTACTGGAATCACGCCTTCAAGGAAGAAATGACCCAGACCG
GGAATCACTTTGATCGCCTGGTGATGCTCTTGGCCCTGGGGATGCTTCTGGTGCAGAATG
CCTGGCTCATTTGGCTGCAGGCCCCCCATCTGCGCATCGTTCGCAAGCTGGAGTTCTATC
GCAGGAAACACTTGCAACATCTCCGGTTGCAGCTACCCAAACGTCTCCTCTGGATAATCA
TCATCTCCAATATGCTCTACCTGTACAACTTCGTCAAGATCTGCATCTTTGAGTGGCTGT
CGGATGCCACGCGCCTGTTCGTGATCACTGCCCTGGGATTCCCCATCCGCTATTTGGTTA
CCAGCTTCACGATGGGCACCTACTGCTGCATGGTCCACCTGATGCGGCATCTCCTGCTCT
CGAATCAGTCGCAGATTTCCCTCATAATCTCACAGATACAGGATCCCAAGCTCGGCTCCG
CGAACGTCCTGAGACTTCGCGGCTGCCTGGACATGCACGATCGCTTGGTCCTGCTGTGCA
ACGTGGAGATCAGTCTAGTGTATGGCTTCATTGCCTGGCTATCTTGGATGTTTGCCTCTC
TCGACGTGACTGGTGTGATATATCTGGCCATGGTGGTGCCATCCCTCAGAAATCCATGTG
TACAGATAGTCGGCTATCTGGTGTGGCTGACTCCCTCATTGATGACCTGTGGCGCCAGCT
TCATGAGCAATCGCGTGGCTCTACAGGTATGTTTTGTTGGGAAAACTGCATGCACACGAC
ATGTATTTTGTTTTCTCTTTCGCACTCTTCGCATGTGCGTCTGGTTGGCATCGGTTGTCG
AAGAAGTTTTTGTAGTATTCTCCCATATTCCTTAATTATTTAATGGGTAAATATTTCACC
GTCATGAATGCTCACAAAACTAATGGCAGCTAAATCAAGATCAATCTATTTATTGATTGT
TCTGTGAAGGACCTTGTTCATAGAAGGACCTGCACCTCCTGTGTTGCCAGTTCGTTATGT
ACCGTC--------------------------------------ATGTCCCTCGGTGTCG
AGTTGCGCGTGTATTTGTCCAGTCTCAAGTGCCTCGGTCTCCTCTGCATTACCCATGAGC
CCCACGACAGCGAATACAGAACACATGCCTCGAGGACTGATGAAACCCTGGCACTGGCAG
GACTTGTATGCTCGCAATGCATTGCTCTACTGGCCCTGGGCCATGCCATTGTTCAACCCC
GGGTGTACGAGCTCCCCCTCTACACTAATGTGGGGAATGTGTATTATGTGGCCAACTATG
GACTCACCTGCCTAACGGTGTCCCTGTTCTACGCATATTTTTACCTAAGACGTCGAAGTT
TCCTGTCGCTGGTGTCGGTGTTGCTCTACCATAATCGAGTGGACTTGGGGAACTGCCATT
CGAGACAGTTCCTTCGACTGTACATCATATTCGTGAGCCAGGTCCTGCTCACGGGCCTGC
TGCAGATGATGATAATGCTTTACTGTAACATCGATCCATTGCACTCGTTTCTGCTGTTCT
TTTTCGTGTCCTTCAGCTATATGCTGATCGCGCTGGTTATTGCGTTCTACACTTGCCTGG
TGCAGATCGTGGCCAGCCTTGTGCGCCTCTACAATCGAGATCTGACTGCTGCCGTACATT
CGCGTGCTCCGCTATCCACCACCTTGTGTCGCCTCCGCTTGCTGCAACGGAATCGCCTTC
TTTGGGTCTGCCAGCAACATTTGACCTCTGACTTTGGACTCGTCCTGACGATAATTATCG
CATTCCTGCTGTTCTCTGCACCAGCAGCACCGTTCTTCATGGTTACGATTGTCTTTGAGA
TCGATGCGAGGCTGGTGGGGATGCGTCATCTGTTGATTCCTCTGGCAGTCACACTCCTGT
GGAATCTACCCATTGTGGTGGCCCTCCTGATGACATTACGCTCTGATTTGGTGGGCAAAG
AGGTGAATTCTTAATTTACTTAATAATATCCACATGCAATGAATCGACTCAGCCCATGAC
TAAACAAACATTTCCCCAAGAGGTTCGCCTTCCATTTTCAAGGTTGAGTGAGTGCACTTC
AATCATCGCTCCACACACATTCATTATTCATTCAATTCACTCAATCCCTGGAGTAAGTTA
TCCAATGGAAACAGTAAAGTCCTTTCTGGCTCTGCTCATCAGTTGATTGCCACACTTCGA
TGAGGATGCACTCGTTCGGGGAGCTGCGGACTCACCTGCGAACCCTTCGGTTGCTGGGAG
TTTTTCGATTCCACATCGACTACGACAAATGCGTTGTCTCCTCGACGCCTTCGGAAGAGC
GCGTGGCACGTTTCTATCTGTGGGGAGTCTTGTGGATCCTGCTCAATATCCAAACGTACT
GCACCTACATGCCACAACACTTTTTCATGGTCAATTACAATGCAACGGGGAATTGCTATG
CTTTGATCAACATACGGACGTGCAACGTGACGACAGTTCTGATATACACAATGCTCTACG
TGAGACGCTGTCGCTATGCTCGTCTCTTGGAGACAATGCTGCGCCTCAACCGGGCCTCCA
GGGATCCGCAGTCATCCTCCTTGTACGGCATCCATCTGACACTCTTTGTGCTCTGCATGA
TCAACTATGGCCATGGCTACTGGCGGGCGCAGGTCCGGCCGACGTCCATTCCCATCTACC
TTTTCCAGTATGGATTCTCATACATGCTCATGGGACAGCTGGTGGTCCTGTTTGTCAGCT
TTCAAAGGATACTCCTCTCCAGTTTGAGGTGCTACAATCGAAAGTTGTTGGGAAGTCGCC
AGCTGTCCCGCGAGTGTCGTGAGTTCTATGAGGATTTCCGTGATTATAATCAGATTATAA
GACTCTGCCATGAGGACATCAACGACTGCTTTGGTCTCCTGCTGCTCCCCATAACCGGAT
ATGTGCTAGTGACCACACCATCGGGTCCTTTCTATCTGATTTCGACGCTTTTCGAGGGCC
TCTTTCGTACGCCATGGCGCTTTGCCTTTATGTTTTTGACTTGTGTATTCTGGAGCATGC
CTTGGGTGACCCTGCTGGTGCTCGCGATGGGTACTACAAATGTCCAAAGGGAGGTGAGTA
GAAGGTGCCTCCCCCACCCATTAATCTCGAATCAGTACGCATATCTAGCTAATTAATTAA
TCCAAAGGTATTGACATTTGATGGGGAGACAGACCACACTGAAATGGTATATCCACTACC
TTGATTACTTTAGTTTGTTGCGAAATGTCTGTGTGTCGGGACCTGCGCCTGTATCTCCGG
GCCCTGAAATTCCTCGGCATGATGTGCTGGCAGTTCGAAACGGAACGGTGTCTGCTCCAG
TCCACTCCCGAGTGTGAGCGCTATGCTCAGGTCTATACCGTCGTAGTTCTCTCTGGGACA
ACGGGTGCCCTCGCGTATGCGCATCTGCAGCCCGATCGCTTTCGTATGAAGGTCTACAAT
CGCACGGGAAACTTCTATGAGGCAGTCATCTTTCGATGCTCCTGCGTTGTCCTGTGGTTG
CTCTACGTGTGCCTCTACCTCAGGCGTCATCGGCATATGGAGTTGGTGCAGTCTCTGCTC
ACCATCAATCGGACGTGCTTGGCCGGCAGTGCGGATCGGCAGTTCCGCAACAACTTCGTA
CTCTATGGAGCTCTGTCGGGTCTCATTTTTGGGAACCACATCAATGGTTATAGACATGCG
GGGCTGGATTCCATTGCCCTCACATTAAATGTTGTGCTCTATACGTATGCCTTCCTGGTT
CTCTGTCTGCTGCTCGTGTTTTTTGTGTGCCTCAAGCAGATCATGGCAGCAGGATTGACG
CACTACAACGAGGAGCTGCGCCAAGGCATAGCCTCCTTAGATGTGGCAACTATTTTCTGT
GGCAGACAGAAGATTCCTTCACTCCGTGGCAGGCAACAGATTCTTGCTCTTCGTGGCAGA
CAGCAGCTTCTGGCGTTGTGCGAGGGGGAACTCAACGAGTGCTTCGGTCTCCTTATGCTG
CCCATTGTGGCGCTGGTGCTGCTCCTCTGTCCCGCGGGTCCATTCTTTCTTATAAGCACT
GTGCTGGAGGGCAAATATGGCCCCAAACAGTACATACTAATGACCCTAACATCTATCTTC
TGGGATGTACCCTGGATGATAATATTGTTCCTAATGTTGCGCACAAACGGCATCACGGTG
GAAGTGAGACTTAAAACTAAAGGCTTTCTTATAGAATAGTCCATTAAATCTAATACATTT
TCCATTCCTTTTCTTTCAG-GCAAACAAAACGGCAAAGATATTGGCAAAGGTACCAAGAA
CTGGGACAGGATTGGATAGAATGGTAAGAAAAAAAGCGATTTAGAACATTCTTCCGTAAA
AACTTTTTTCCTTTTATCTAAATACACTCGTAGATTGAAAAGTTTTTACTCAAAAACCTA
CGACAGCAGCCCATTCTCACAGCCTATGGATTCTTTGCTCTAGATAAGAGCACTTTGTTC
AAGGTACACTCGTGCATCAATAAAAATATTATTCCAGAGGTTAATGGACAATTTGTACTC
CATTGATTACAGCTCTTCACGGCAATCTTCACGTACATGGTCATACTCGTTCAGTTCAAG
GAAATGGAAAACTCCACAAAGTCCATCAACAAATTCTGA
>Dpse_Gr39aA1A2A3BECD__transcript
ATGCGGGACGCGTTGCACGACTTGCTGAAGTATCAGCGTCGCCTGGGCCTTACAACCGTT
GACACTGAAGACCAGAATGGAAACTGCTGCAAACTGAGACCCAACTGGGGCACTTTCTTC
CAGTTTTGGCTACTGCAAGGCGTCGTTGTGTTCACCTGCAGTGTCTTCATCATCTTTTGG
GACCACAAATTTGAGGCAACCCACACGGGAGTGGCCAACCACTTTGCCCATGTCCTGGAG
GTCCTGGAGCCCCTGTCTATATCTTGGTTGCTCGTGTGGATGAGACTGCATGAGGGTCGC
CAGGTGCGGCTTCTAAATCGACTCCAGGAAATGGCCAGAGTGTGCCATCAAGTGGTGACC
ATCCCACGCTGGCTCCTCCGCCTTTGGTTGATCTCCAGCGTGGGCATCGTCTTGTCGTGT
TTGTTGTATGCCTTCACACTTACGGGCTTAGAATTAGTCAGTCTGGTACCTTATGGGACC
TTCATCCTGCGACACACGTACTACAACTATCTAATCACCTTCTTCACGGCCATCATCTTT
GGAATGGAACAGATCCTAATGGCCCACCGTCGTCGCATTGAGCGTTCTTTAAGGTCTACC
AACAAAAGGGAGCTAGCTCGCAGTCTCTGCGCGATCGATGAGATCCATTTGCTCTGCGAA
ACGGACATCAACTACATTTTTGGTGGATCCCTGGCCTTGCAGATGCTCTACATCGTGCTG
AGCACGGCCTCCTTTGGTTATATATTGTCATTGGAGTGGTTTGAGCTGTTGACATGCGGT
GCAATTGTGCTATGCATATTTCCCACCATGTTTTACTCTACAATGCCCGCATGGAGCATT
CGACTGCAG---------------------------------------------------
------------------------------------------------------------
------------------------------------------------------------
------------------------------------------------------------
------------------------------------------------------------
------------------------------------------------------------
------------------------------------------------------------
------------------------------------------------------------
------------------------------------------------------------
------------------------------------------------------------
------------------------------------------------------------
------------------------------------------------------------
------------------------------------------------------------
------------------------------------------------------------
------------------------------------------------------------
------------------------------------------------------------
------------------------------------------------------------
------------------------------------------------------------
------------------------------------------------------------
--------------------------------------------------------atgg
ggcagAAGCTTCTGCTGACTTTTCTGCACTACCAACGCTACTTGGGGCTCTCGGACCTCG
ATTACTCCGAGGCGGGGCGCGGCTATTGGCTGCACGCCACCTGGTATTCCTATGCCGCAC
AGTTCCTGGTGGCAGGAACGTTCTTTTCCGCCCTGGTGGCAGCTTTATCGGAACCCCTGT
ACTACATAAACACGGGATCGATGACGGGCAATATATTCGATAATGCAGTGATGATGACTG
CCTCCGTGACGCAGCTTCTGGCCAATCTGTGGTTCCGTTCGCAGCAGCAGACCCAAGTGG
CACTGCTCCAGCGACTGTCGAAAATTAAGGAGCATCTGAAGGTGGATACCGTAGCCCTTT
CCTCGCCCCGACGGATGTACCGCCTGTGGGTCGGCACTTGGTTTTTCTATGGCTACATGG
TGGGTAGTTTTGCGGCCAGTTTTTGGCTAGCAAAGCCAAAGCTCAGCCATGCCTTGACCC
TCCTGGGCTTCGGTCTACGCGTCATGTCCGCCAATTTCCAATATACTTGCTACAGCGGCA
TGGTGTGTCTCCTGCAGAGACTGCTCCGTGCCCAGGCGGAAGAACTGCAGATTCTGGTGG
ACACACATCCCATTCCTTTGGAGGCGTTGGCCAAAAGTTTGCGTGTCCACGATGAGATCC
TGATGCTCGGTCAAAGGGAGTTTGTGCAAGTCTACGGCGGCGTCCTGCTGTTCCTCTTTT
TATATCAAGTGATGCAATGTGTTTTGATATTTTATGTCAGCACTTTGAAGGGGTCCCTTA
ACCTTAGGACGACATTAACGATGTCCGGTTGGCTGGCGCCAATGCTCCTGTATCTCATCC
TGCCATTGATGGTCAACGATGTGAGCAACCAG----------------------------
------------------------------------------------------------
------------------------------------------------------------
------------------------------------------------------------
-----------------------------------------------------ATGAAAC
TGCTAAAGTTCCTCCATTATCAACGCTATCTGGGCCTCTCAAACTTGGATTACTCCCAAC
ACCAACAGAGATATACGCTTCGTGGCACCTGCGTTTCCTACGCGCTGCAGTTCGTTGTGG
CAGTGATATTTGTGTCTGCTTTTGTGTCAGCATTGGCTGAATCCGTGAACTACATGCAAA
CGAATTCGTTGACGGGAAACATCTACGATCACGCGGTGATACTGACTGTTTCGGTTACCC
AACTCCTGGCCAATCTGTGGTTCCGTGCGCACCAACAAGCCCAAGTGACTCTCCTGCGTC
GACTCTCCAAGGTGATGCGGCTTCTAAAAGTGAACACTCTCGCCTTGGGACAGCCTCGAT
GGGTGTACCGCCTGTGGGTTGCGGTGTGCCTTTGGTACGCCATGATGATCGGGTCATTTG
GCTCCAGCATTTGGCTCTCCGGCATGAAGCTCTCCCATATCCTAACTCTCCTGGCCTTTG
CTTTGCGTTTGTTGTGCGCCAATTTCCAGTTCACTTTGTACAGCAGCATGGTGTGTGTCC
TGCAGAGACTCCTATCTGTTCAGGGGGAACTTCTGCAGGTGCTCCTGGGGGATCCATCTG
GCATCTCTCGAGGAGCCCTGGCTCGGTGTCTGCGGCTCCACGATGAGATATTGATGCTGT
CCCAAGGGGAATTTGTGCAAGTGTACGGCGGCGTGCTGCTGTTCCTCTTTTTGTACCAAG
TCATGGAATGCGTTTTGATAGCCTATGTGAGCACCTTGGAGGGCTTTCGTTCGATGCAGG
AGCTGGCAAGGATTGTCTGTTGGATCTCGCCAATGCTCGTCTACCTCATCCTCCCATTGA
TGATTAACGATTTGTCCAATCAG-------------------------------------
------------------------------------------------------------
------------------------------------------------------------
-----------------ATGGAGGACCCTCCGTCTGGGGAGCTTTGTGTGTATTACAAGA
TCTGCCGCTACTTGGGCATCTTCTGCATCGACTACAACCTCTCAAAGCAGAGATTTTGGC
TGCGTCGCAGCCTCATCTGCTATGTGGTGCACTTTGCCGTGCAGACGTATCTCATCGGCT
GCATCGCCATAATGGTGCTCTACTGGAATCACGCCTTCAAGGAAGAAATGACCCAGACCG
GGAATCACTTTGATCGCCTGGTGATGCTCTTGGCCCTGGGGATGCTTCTGGTGCAGAATG
CCTGGCTCATTTGGCTGCAGGCCCCCCATCTGCGCATCGTTCGCAAGCTGGAGTTCTATC
GCAGGAAACACTTGCAACATCTCCGGTTGCAGCTACCCAAACGTCTCCTCTGGATAATCA
TCATCTCCAATATGCTCTACCTGTACAACTTCGTCAAGATCTGCATCTTTGAGTGGCTGT
CGGATGCCACGCGCCTGTTCGTGATCACTGCCCTGGGATTCCCCATCCGCTATTTGGTTA
CCAGCTTCACGATGGGCACCTACTGCTGCATGGTCCACCTGATGCGGCATCTCCTGCTCT
CGAATCAGTCGCAGATTTCCCTCATAATCTCACAGATACAGGATCCCAAGCTCGGCTCCG
CGAACGTCCTGAGACTTCGCGGCTGCCTGGACATGCACGATCGCTTGGTCCTGCTGTGCA
ACGTGGAGATCAGTCTAGTGTATGGCTTCATTGCCTGGCTATCTTGGATGTTTGCCTCTC
TCGACGTGACTGGTGTGATATATCTGGCCATGGTGGTGCCATCCCTCAGAAATCCATGTG
TACAGATAGTCGGCTATCTGGTGTGGCTGACTCCCTCATTGATGACCTGTGGCGCCAGCT
TCATGAGCAATCGCGTGGCTCTACAG----------------------------------
------------------------------------------------------------
------------------------------------------------------------
------------------------------------------------------------
------------------------------------------------------------
--------------------------------------------ATGTCCCTCGGTGTCG
AGTTGCGCGTGTATTTGTCCAGTCTCAAGTGCCTCGGTCTCCTCTGCATTACCCATGAGC
CCCACGACAGCGAATACAGAACACATGCCTCGAGGACTGATGAAACCCTGGCACTGGCAG
GACTTGTATGCTCGCAATGCATTGCTCTACTGGCCCTGGGCCATGCCATTGTTCAACCCC
GGGTGTACGAGCTCCCCCTCTACACTAATGTGGGGAATGTGTATTATGTGGCCAACTATG
GACTCACCTGCCTAACGGTGTCCCTGTTCTACGCATATTTTTACCTAAGACGTCGAAGTT
TCCTGTCGCTGGTGTCGGTGTTGCTCTACCATAATCGAGTGGACTTGGGGAACTGCCATT
CGAGACAGTTCCTTCGACTGTACATCATATTCGTGAGCCAGGTCCTGCTCACGGGCCTGC
TGCAGATGATGATAATGCTTTACTGTAACATCGATCCATTGCACTCGTTTCTGCTGTTCT
TTTTCGTGTCCTTCAGCTATATGCTGATCGCGCTGGTTATTGCGTTCTACACTTGCCTGG
TGCAGATCGTGGCCAGCCTTGTGCGCCTCTACAATCGAGATCTGACTGCTGCCGTACATT
CGCGTGCTCCGCTATCCACCACCTTGTGTCGCCTCCGCTTGCTGCAACGGAATCGCCTTC
TTTGGGTCTGCCAGCAACATTTGACCTCTGACTTTGGACTCGTCCTGACGATAATTATCG
CATTCCTGCTGTTCTCTGCACCAGCAGCACCGTTCTTCATGGTTACGATTGTCTTTGAGA
TCGATGCGAGGCTGGTGGGGATGCGTCATCTGTTGATTCCTCTGGCAGTCACACTCCTGT
GGAATCTACCCATTGTGGTGGCCCTCCTGATGACATTACGCTCTGATTTGGTGGGCAAAG
AG----------------------------------------------------------
------------------------------------------------------------
------------------------------------------------------------
-----------------------------------------------------------A
TGAGGATGCACTCGTTCGGGGAGCTGCGGACTCACCTGCGAACCCTTCGGTTGCTGGGAG
TTTTTCGATTCCACATCGACTACGACAAATGCGTTGTCTCCTCGACGCCTTCGGAAGAGC
GCGTGGCACGTTTCTATCTGTGGGGAGTCTTGTGGATCCTGCTCAATATCCAAACGTACT
GCACCTACATGCCACAACACTTTTTCATGGTCAATTACAATGCAACGGGGAATTGCTATG
CTTTGATCAACATACGGACGTGCAACGTGACGACAGTTCTGATATACACAATGCTCTACG
TGAGACGCTGTCGCTATGCTCGTCTCTTGGAGACAATGCTGCGCCTCAACCGGGCCTCCA
GGGATCCGCAGTCATCCTCCTTGTACGGCATCCATCTGACACTCTTTGTGCTCTGCATGA
TCAACTATGGCCATGGCTACTGGCGGGCGCAGGTCCGGCCGACGTCCATTCCCATCTACC
TTTTCCAGTATGGATTCTCATACATGCTCATGGGACAGCTGGTGGTCCTGTTTGTCAGCT
TTCAAAGGATACTCCTCTCCAGTTTGAGGTGCTACAATCGAAAGTTGTTGGGAAGTCGCC
AGCTGTCCCGCGAGTGTCGTGAGTTCTATGAGGATTTCCGTGATTATAATCAGATTATAA
GACTCTGCCATGAGGACATCAACGACTGCTTTGGTCTCCTGCTGCTCCCCATAACCGGAT
ATGTGCTAGTGACCACACCATCGGGTCCTTTCTATCTGATTTCGACGCTTTTCGAGGGCC
TCTTTCGTACGCCATGGCGCTTTGCCTTTATGTTTTTGACTTGTGTATTCTGGAGCATGC
CTTGGGTGACCCTGCTGGTGCTCGCGATGGGTACTACAAATGTCCAAAGGGAG-------
------------------------------------------------------------
------------------------------------------------------------
------------------------ATGTCTGTGTGTCGGGACCTGCGCCTGTATCTCCGG
GCCCTGAAATTCCTCGGCATGATGTGCTGGCAGTTCGAAACGGAACGGTGTCTGCTCCAG
TCCACTCCCGAGTGTGAGCGCTATGCTCAGGTCTATACCGTCGTAGTTCTCTCTGGGACA
ACGGGTGCCCTCGCGTATGCGCATCTGCAGCCCGATCGCTTTCGTATGAAGGTCTACAAT
CGCACGGGAAACTTCTATGAGGCAGTCATCTTTCGATGCTCCTGCGTTGTCCTGTGGTTG
CTCTACGTGTGCCTCTACCTCAGGCGTCATCGGCATATGGAGTTGGTGCAGTCTCTGCTC
ACCATCAATCGGACGTGCTTGGCCGGCAGTGCGGATCGGCAGTTCCGCAACAACTTCGTA
CTCTATGGAGCTCTGTCGGGTCTCATTTTTGGGAACCACATCAATGGTTATAGACATGCG
GGGCTGGATTCCATTGCCCTCACATTAAATGTTGTGCTCTATACGTATGCCTTCCTGGTT
CTCTGTCTGCTGCTCGTGTTTTTTGTGTGCCTCAAGCAGATCATGGCAGCAGGATTGACG
CACTACAACGAGGAGCTGCGCCAAGGCATAGCCTCCTTAGATGTGGCAACTATTTTCTGT
GGCAGACAGAAGATTCCTTCACTCCGTGGCAGGCAACAGATTCTTGCTCTTCGTGGCAGA
CAGCAGCTTCTGGCGTTGTGCGAGGGGGAACTCAACGAGTGCTTCGGTCTCCTTATGCTG
CCCATTGTGGCGCTGGTGCTGCTCCTCTGTCCCGCGGGTCCATTCTTTCTTATAAGCACT
GTGCTGGAGGGCAAATATGGCCCCAAACAGTACATACTAATGACCCTAACATCTATCTTC
TGGGATGTACCCTGGATGATAATATTGTTCCTAATGTTGCGCACAAACGGCATCACGGTG
GAA---------------------------------------------------------
--------------------GCAAACAAAACGGCAAAGATATTGGCAAAGGTACCAAGAA
CTGGGACAGGATTGGATAGAATG-------------------------------------
---------------------------------ATTGAAAAGTTTTTACTCAAAAACCTA
CGACAGCAGCCCATTCTCACAGCCTATGGATTCTTTGCTCTAGATAAGAGCACTTTGTTC
AAG---------------------------------------------------------
------------CTCTTCACGGCAATCTTCACGTACATGGTCATACTCGTTCAGTTCAAG
GAAATGGAAAACTCCACAAAGTCCATCAACAAATTCTGA
>Dsec_Gr39aA(P)BCD__gene
ATGGGCACAAGAAATCGAAAGCTTCTGTTTTTCCTGCACTATCAGCGCTACTTGGGCCTT
ACAAACTTCAGAATCGCTGCATATTTACTGGCTCCATAGTACTTGGTCTTCAACTGCGAC
TCAAATTCTGATCGTTGGGGTTTTTATGGCCGCTCTGGCCGAATCACTTTACTACATGGA
TACAAAATCCCAGACTGGCAACATCTTTGACAATGCAGTGATACTAACCACCTCGGTCAC
TCAATTGCTAGCCAATCTTTGGCTCCGCTCGCAGCAGAAATCACAAGCGAACCTGCTTCA
ACGACTTTCGCAGGTGGTAGAACTTTTGCACTTTAAGCCTTATGCAGTTCCACAGTTCAG
TTGGTTATACCGTATCTGACTATTAGTGTGCCTTATCTATGGGGCAATGGTGACGCATTT
TGGCATAAATTGGTTGACAACTATGCAGATCAGCCGTGTCCTGACTTTGATAGGATTTGT
ATCTAGGTGCGTTTTGGCCAACTTTCAATTCACCTGTTATACCGGCATGGTGTTGGTCTT
GAAAAATCTGCTTCAAGTCCAGGTTAAGCAACTGGAACACTTTGTGTCCACACCCACCAT
CTCAATGGCTGGAGTAGCCGGCTGTTTGAGAACCCACGATGAAATCCTACTGTTGGGTCA
AAGAGAACTGATAGCCGTTTATGGTGGAGTTGTACTATTTCTCTTTATTTACCAAGTCAT
GCAGTGTATATTAATATTTTACATCAGCAACCTCGAGTGGTTTCATTCAAGCAATGACCT
AGTTCTCATTTTCTGTTGGTTGGCACCGATGCTCTTCTATCTCATCCTACCTATGTTAAC
GCTTGACCGTCCTTTTAATAAAAACATGTGAATGTGTAACGACGAAGTGATACTTATATA
TTTTTCCTTTATCGAAATTGGTATTACACTTTCGTTAGCAATAAATTATGTTCATGTGAT
CGGTTTTGGTATTAAAAAGTTTAGAAGTTCTATCTCCCTTAAAGTATTTATGTTACGCAG
TTTATGGAAATTAATCATTATCAACAGGCCATCGCACAATTCGTTTGTACTTAGATGCCC
AAATACTTTAGGTACGAGGTGTTTGCACAAGAATTGGTTTTTGGAAGTCAACCACAAAAA
TAGCAGTTCAACTCAGTTTATCAACATTCAAAATGAACTTCCAACCGTGTGAACTCTGTG
CTTATTACCGCCTTTGCCGATATCTAGGGATATTCTGCATTGATTATAGTCCCACTAAAA
ATAAGTTCCGGCTGCGGCGCAGCGTTCTCTGTTACGTAGTTCACTTTGCCTTGCAAGCCT
ACTTAGTTGGTGGTATGTCCGTCATGGTCATATATTGGCGTAGGTGCTTCAAAAGCGAGC
TTACCACGACTGGAAACCACTTCGACCGTCTTGTAATGGTAATTGCCCTTGGTATTCTGG
TTGTCCAGAATGCGTGGCTTATCTGGCTGCAAGCCCCACACCTGCGAATTGTCAGGCAAA
TAGAGTTTTATCGAAGGAATCAATTGGCAAATTTTCGGCTGCTCCTCCCCAAACGTCTGC
TTTGGGTAATTATTGCAACCAATGTTCTCTACATGGCTAACTTTATTAAGACGTGTATAT
TCGAATGGCTGACGGATGCTTCTCGACTCTTTGTCATTACCTCTTTGGGATTTCCTTTAC
GATATCTGGTTACTAGCTTTACAATGGGCACATATTTTTGCATGGTGCATATTGTACGCC
TGGTGCTTGGCTGGAATCAGTCGCAGATTAACGCGATAATAGATAAATCGGCAGACCTCA
AAATGACTAGCCCTAATCGTCTGCGTTTACGTGTATGCCTGGAGATGCACGATCGCCTGA
TGCTGCTCTGCAATGATGAGATCAGTCTTGTCTACGGGTTTATAGCCTGGCTGTCTTGGA
TGTTTGCCTCGCTTGATGTAACTGGAGTAATTTATTTGACTATGGTTATTCAGACTAACA
AATCAATCATTGTAAAATTGATAACAAACGTAGTGTGGCTTTCGCCAACTTTTATGACGT
GCGCCGCTAGCTTCATGAGTAACCGTGTTACAATTCAGGTAAGTTTAAATTAATTCGATC
TTATTATAGCTGGTGTAAATATTTGGGCAATGATTTAATATCTAAGAATTTTAATTTTTT
AATATTGACTCAGAACTACACATGCTTAGATGCTATCTTAGTATACCTCTATTAATATTA
ATTAGTTAATAAGGTCGAAGTAGATGTGTAGCGGGCTGTTAGTCGCGCTGTAACTTTTCA
TCATGCCACTCGGCGCCGAGTTGTGAGTGTTTATTTTCACGTTTAGGTTCCTTGGTTTAT
TATGCATTCGACATAAGCGTGTAAGCGGCAATGTTTGGCATACAACTAAAACAGATGAAA
TAATTGTTCTGTCAGTAGCAGCACCCGCCCATGCCTTCATGAAGCCTGGAGAATACAAGC
TTGCCATTTACGACCAAATGGGAAATACGCATTCTGTGGCCAATTATGGCACAGCCTACC
TGACGGTGGGTCTAATCCATATGTACTTCTTTTTGCGCCGTTCCAGACTATCATCTCTAA
CATCTCTTCTTCTGTATCATAATAGAAAAGATCTGGGGAATCGCCACGTCACCGATTATG
CCCGAATTTATGCAGTGTACGACAGCCATGTGTTTCTCACCAGTTTTCTCCAGATCAAGA
CGTTTGGCCACTCTAGCCGTATAGCGGCCAACCTCCTACTTACATACAACCATGATATAT
AGAGAGCTGTCCACTTTAGTAACTGGATAATTTAATAACTGACCCACTCATCACTGACTC
TGGCCATGTCCGACTTTCCGTCCGTATGAACATAGAGAACTACAACATAGGAACCATAAA
ACATATAAAGTTCAGTTTACAATGGCCAGCCTAACATAACCCACCTAAAACTGTTACGGC
CAACGATTGCAATATTCTATCGATGTGCGAAAATAATTTCGAAATTTGTGGGTATCCAAT
CGTTACCGATATAGGAAACACCCTCTTTTCTAGTTTTATGCCTCACACTTCTTTAACTTA
GTAACGGTTATATGATTGGAAAGAAAATCAACCTATCATCTATCTATCAAAGTGATAACT
GTTTGATTAAAAATTAATACTTAATATATATACTATATACTATACTATATAATATATATT
CGTATATACAATTTTCTTAAATTGACCCAAATTGTTTCAAAATCAAATGCTAATTTTGCT
TTAAGTGTTTTTGTAAAAAATTATCATATTAATTTAACAATTCGTTCGAGTACATGAAAG
AGAAAAACTAATATTGATACGCTTACTGCATATTTAAGTACCCAAACTTAATCCATTAGG
GGCTTTTTATCCTATGCAAGAACTCGACTGTGGGTAAGCAACGGTCTACTAGACCATGTC
CCTAAAGTGCTTCTATTGACATATTTTTGTGAAAGCACAATAAATGAATCTGCTTTAGAA
TTTAGTGATTAGTTGATTGACGCAGACCAAATGACGCGCAACGCGTTTGAAGAGTTGAGG
GTTCAGTTGCGAACCTTAAGATGGCTTGGAGTCCTGCGGTTCACTATCGACTTTAATAAG
TGCTTAGTACGGGAAAACGCTTCTGAGGAGCGCAGTGCCTCTCTGTATTTGATAGGTGTA
GTGGGAATTACGTGCAGCTTGATCATCTACAGCACTTACTATCCCAGTCACTTTATAATG
GGAAAACACAACAGCACGGGCAACTGCTATGCCCTAATCAACATCAGGTCCTGTTCCGTG
GTAACAATGCTGATTTACATACAGCTCTATATACAACGTTTTCGATTCGTCACCCTCTTA
CAGTCCATTCTACGTTTTAACCACATCTCTGGGAGTCACAGAAAAGAAGAAACATTTGCT
TTTTATTATTATACACATTTATCCTTACTAATCATTTGTATGCTGAACTATGCTTATGGC
TACTGGACAGCAGGTGTTCGCTTGACCACAATTACCATTTATCTGCTTCAGTACGGGTTT
TCGTACCTCTTCCTCGGACAGGTGCTGGTCCTGTTTGCCTGCATTCAACAAATATTACTT
TCGATTTTAAAGTACTATAACCAAGTAGTTCTTATAAATTTTAAATCATGCAAGGAGAGT
CGCGAATTATATTACAACTTTTGCAAATACAACCAAGTAATATGGCTAAGCTATATCGAG
ATCAATCATTGTTTCGGTTTGTTACTATTACTCGTAACCGGATTAATTCTGCTAATCACC
CCTTTTGGGCCGTTCTATTTGGTATCTACCATATTTGAAGGACGATTTCGTCAGAATTGG
CAGTTTACCTTAATGTCGTTAACTGCCATACTTTGGAGCCTGCCATGGATAGTTTTGCTG
GTTTTTTCAATGGGCAGGAATGATGTACAGAAGGAGGTTGGTAAATGTGTGTAATACCCT
TTAAAGTAAGTAGCATAGTGGTTTGTTTCTAAACTAACATTAGTTTTTATACATGTTACT
TGTAGAGTAAAAGGGTATACTACATTCGTTGAAAAGTATGTACCAGTTAGAAGGAAGCAT
ATAATGTATATACATATTCTTGATCAGGATCCGTAGCCGCGTCGATCTGGCCATGTCCGT
CTGTATGTATCGTTGAAATCTTATAAAACCTAGAAAGTTGAGGCTAAGCATGCAGATCCC
AGAGACGCAGAGAAATTTCAACAAATTTTTGTCATATCGAAGGAAAACAAATAAAATCAA
AAACAAATCAAACAAGTTTTCAAAAGTCTGTGAGTTACTGGTTTTGGCGAGAACTTTTAG
ACATATGAATACAAATTTACAAGTCTAAGAAGAAAACTAAATAAGATCTAAAAACATTTG
AAGTATGCTTTTGGACCGCTTGTGAAATCTCGACGTTTATACTGGCGGACATGTCCAGAT
CGACTCGGCTAGTGATCCTGATCAAGAATATTCATATGTACATACGGTAGGAAACGCTGG
CTACATATTTTTCAACAAAATATCTATCACTCAACAAGTTTTAAGGATTAAAGCAAAAGG
GCAACAATACTTTTGTACGTGTATTAAAAGCAGGACCTCCAAAAGGTGGGGGAGCAATTA
AATTAATTCCCCGGCTACACAGAAAAACTAATCAATTACCGTGAACATACTGACAGTGTC
ATATCGTGTAAATCAATAATGAAATTGGATACATATTCAGTAAATTTGTTAGTTCGCAGT
GACCCATCAACTGCATAATGTCAAAAGTCTGCCGGGACCTACGTATCTATCTCCGTCTTC
TTCACGTCATGGGCATGGTGTGCTGGCATTTCGATTCCGACCACTGTCAACTAATGGCCA
CGTCCGGAAGCGAGCGCTATGCCTTCGTTTATGCTGGCTGTATTTTAGTTTCTACAACGG
CTAGCTTTATCTTTGCCCTTCTACAGCCGAATCGATTCCACTTAGCCATTTACAACCAGA
CGGGAAATTTTTATGATGCCGTCATATTTCGCAGCACTTGTTTGGTGCTTTTCTTGGTTT
ATGTGATCTTGTATGTAAGGCGGCATAGGTACAGGGATTTGGTTCAACATATATTGCGTC
TTAACAGACGCTGTGTTAGCAGTTGCACAGACCAACAGTTTCTGCACAACATAATACTTT
ACGGCATGCTCACGATCCTCTGCTTCGGCAACTATCTCCACGGCTACGCTCGCGCTGGAC
TGGTCACACTTCCACTGGCCCTTTGTATGTTGGTTTATATCTACGCCTTTTTGGTTCTAT
GCCTTCTGCTGATGTTCTTTGTTAGTCTTAAGCAAGTAATGACCGCGGGCTTGATTCACC
ACAACCAACAGCTTTGTCAGGCCTCTGGTCTTCGAGGCAGGCAGCAGATCCTGCAAGTGG
GCGGCGGCGAACTAAACGAGTGCTTCGGCTTACTTATGCTGCCCATTGTAGCCCTGGTGC
TCCTGATGGCACCTTCGGGGCCGTTCTTCTTAATCAGTACCGTTTTAGAGGGAAAATTTC
GCCCTGACGAATGCTTGATCATGCTTTTGACCTCCTCCACTTGGGATACTCCGTGGATGA
TTATGTTGGTTTTCATGTTACGAACTGATGGCATTTCAGAGGAAGTGAGTTATTTGTGGG
AAACAAGGTCAAAAATTAAATTTTAAAGATCAATTATTTAATGAAAACATTCACATCTGC
CTTACACCATTTTTTGTAGGCAAATAAAACAGCAAAGATCCTGACAAAAGTACCTCGAAC
CGGAACTGGGTTGGATAGAATGGTAAGTGGATTCTGTTTTAAATTTGCTTTAAGTGGTAC
AATGTTTGCGAATATAATAATAATCACTGTTAGGTAAAAACTAAATTATTCTTTTTCCAG
ATTGAAAAATTCTTACTCAAGAACCTTCGACAGCAGCCCATTTTAACCGCTTATGGATTT
TTCGCGTTGGATAAAAGCACTTTGTTTAAGGTAATACATTTTGTACATCTAAAGCAAACG
TTGATAGTCAAGTTTCCATATTGATATAGCTATTTACTGCAATCTTCACGTATATGGTTA
TTTTGGTCCAATTCAAGGAGATGGAAAATTCCACAAAGTCTATTAATAAATTTTGA
>Dsec_Gr39aA(P)BCD__transcript
ATGGGCACAAGAAATCGAAAGCTTCTGTTTTTCCTGCACTATCAGCGCTACTTGGGCCTT
ACAAACTTCAGAATCGCTGCATATTTACTGGCTCCATAGTACTTGGTCTTCAACTGCGAC
TCAAATTCTGATCGTTGGGGTTTTTATGGCCGCTCTGGCCGAATCACTTTACTACATGGA
TACAAAATCCCAGACTGGCAACATCTTTGACAATGCAGTGATACTAACCACCTCGGTCAC
TCAATTGCTAGCCAATCTTTGGCTCCGCTCGCAGCAGAAATCACAAGCGAACCTGCTTCA
ACGACTTTCGCAGGTGGTAGAACTTTTGCACTTTAAGCCTTATGCAGTTCCACAGTTCAG
TTGGTTATACCGTATCTGACTATTAGTGTGCCTTATCTATGGGGCAATGGTGACGCATTT
TGGCATAAATTGGTTGACAACTATGCAGATCAGCCGTGTCCTGACTTTGATAGGATTTGT
ATCTAGGTGCGTTTTGGCCAACTTTCAATTCACCTGTTATACCGGCATGGTGTTGGTCTT
GAAAAATCTGCTTCAAGTCCAGGTTAAGCAACTGGAACACTTTGTGTCCACACCCACCAT
CTCAATGGCTGGAGTAGCCGGCTGTTTGAGAACCCACGATGAAATCCTACTGTTGGGTCA
AAGAGAACTGATAGCCGTTTATGGTGGAGTTGTACTATTTCTCTTTATTTACCAAGTCAT
GCAGTGTATATTAATATTTTACATCAGCAACCTCGAGTGGTTTCATTCAAGCAATGACCT
AGTTCTCATTTTCTGTTGGTTGGCACCGATGCTCTTCTATCTCATCCTACCT--------
------------------------------------------------------------
------------------------------------------------------------
------------------------------------------------------------
------------------------------------------------------------
------------------------------------------------------------
--------------------------------ATGAACTTCCAACCGTGTGAACTCTGTG
CTTATTACCGCCTTTGCCGATATCTAGGGATATTCTGCATTGATTATAGTCCCACTAAAA
ATAAGTTCCGGCTGCGGCGCAGCGTTCTCTGTTACGTAGTTCACTTTGCCTTGCAAGCCT
ACTTAGTTGGTGGTATGTCCGTCATGGTCATATATTGGCGTAGGTGCTTCAAAAGCGAGC
TTACCACGACTGGAAACCACTTCGACCGTCTTGTAATGGTAATTGCCCTTGGTATTCTGG
TTGTCCAGAATGCGTGGCTTATCTGGCTGCAAGCCCCACACCTGCGAATTGTCAGGCAAA
TAGAGTTTTATCGAAGGAATCAATTGGCAAATTTTCGGCTGCTCCTCCCCAAACGTCTGC
TTTGGGTAATTATTGCAACCAATGTTCTCTACATGGCTAACTTTATTAAGACGTGTATAT
TCGAATGGCTGACGGATGCTTCTCGACTCTTTGTCATTACCTCTTTGGGATTTCCTTTAC
GATATCTGGTTACTAGCTTTACAATGGGCACATATTTTTGCATGGTGCATATTGTACGCC
TGGTGCTTGGCTGGAATCAGTCGCAGATTAACGCGATAATAGATAAATCGGCAGACCTCA
AAATGACTAGCCCTAATCGTCTGCGTTTACGTGTATGCCTGGAGATGCACGATCGCCTGA
TGCTGCTCTGCAATGATGAGATCAGTCTTGTCTACGGGTTTATAGCCTGGCTGTCTTGGA
TGTTTGCCTCGCTTGATGTAACTGGAGTAATTTATTTGACTATGGTTATTCAGACTAACA
AATCAATCATTGTAAAATTGATAACAAACGTAGTGTGGCTTTCGCCAACTTTTATGACGT
GCGCCGCTAGCTTCATGAGTAACCGTGTTACAATTCAG----------------------
------------------------------------------------------------
------------------------------------------------------------
------------------------------------------------------------
--------------------------GTGTTTATTTTCACGTTTAGGTTCCTTGGTTTAT
TATGCATTCGACATAAGCGTGTAAGCGGCAATGTTTGGCATACAACTAAAACAGATGAAA
TAATTGTTCTGTCAGTAGCAGCACCCGCCCATGCCTTCATGAAGCCTGGAGAATACAAGC
TTGCCATTTACGACCAAATGGGAAATACGCATTCTGTGGCCAATTATGGCACAGCCTACC
TGACGGTGGGTCTAATCCATATGTACTTCTTTTTGCGCCGTTCCAGACTATCATCTCTAA
CATCTCTTCTTCTGTATCATAATAGAAAAGATCTGGGGAATCGCCACGTCACCGATTATG
CCCGAATTTATGCAGTGTACGACAGCCATGTGTTTCTCACCAGTTTTCTCCAGATCA---
------------------------------------------------------------
------------------------------------------------------------
------------------------------------------------------------
------------------------------------------------------------
------------------------------------------------------------
------------------------------------------------------------
------------------------------------------------------------
------------------------------------------------------------
------------------------------------------------------------
------------------------------------------------------------
------------------------------------------------------------
------------------------------------------------------------
------------------------------------------------------------
------------------------------ATGACGCGCAACGCGTTTGAAGAGTTGAGG
GTTCAGTTGCGAACCTTAAGATGGCTTGGAGTCCTGCGGTTCACTATCGACTTTAATAAG
TGCTTAGTACGGGAAAACGCTTCTGAGGAGCGCAGTGCCTCTCTGTATTTGATAGGTGTA
GTGGGAATTACGTGCAGCTTGATCATCTACAGCACTTACTATCCCAGTCACTTTATAATG
GGAAAACACAACAGCACGGGCAACTGCTATGCCCTAATCAACATCAGGTCCTGTTCCGTG
GTAACAATGCTGATTTACATACAGCTCTATATACAACGTTTTCGATTCGTCACCCTCTTA
CAGTCCATTCTACGTTTTAACCACATCTCTGGGAGTCACAGAAAAGAAGAAACATTTGCT
TTTTATTATTATACACATTTATCCTTACTAATCATTTGTATGCTGAACTATGCTTATGGC
TACTGGACAGCAGGTGTTCGCTTGACCACAATTACCATTTATCTGCTTCAGTACGGGTTT
TCGTACCTCTTCCTCGGACAGGTGCTGGTCCTGTTTGCCTGCATTCAACAAATATTACTT
TCGATTTTAAAGTACTATAACCAAGTAGTTCTTATAAATTTTAAATCATGCAAGGAGAGT
CGCGAATTATATTACAACTTTTGCAAATACAACCAAGTAATATGGCTAAGCTATATCGAG
ATCAATCATTGTTTCGGTTTGTTACTATTACTCGTAACCGGATTAATTCTGCTAATCACC
CCTTTTGGGCCGTTCTATTTGGTATCTACCATATTTGAAGGACGATTTCGTCAGAATTGG
CAGTTTACCTTAATGTCGTTAACTGCCATACTTTGGAGCCTGCCATGGATAGTTTTGCTG
GTTTTTTCAATGGGCAGGAATGATGTACAGAAGGAG------------------------
------------------------------------------------------------
------------------------------------------------------------
------------------------------------------------------------
------------------------------------------------------------
------------------------------------------------------------
------------------------------------------------------------
------------------------------------------------------------
------------------------------------------------------------
------------------------------------------------------------
------------------------------------------------------------
------------------------------------------------------------
------------------------------------------------------------
------------------------------------------------------------
-----------------ATGTCAAAAGTCTGCCGGGACCTACGTATCTATCTCCGTCTTC
TTCACGTCATGGGCATGGTGTGCTGGCATTTCGATTCCGACCACTGTCAACTAATGGCCA
CGTCCGGAAGCGAGCGCTATGCCTTCGTTTATGCTGGCTGTATTTTAGTTTCTACAACGG
CTAGCTTTATCTTTGCCCTTCTACAGCCGAATCGATTCCACTTAGCCATTTACAACCAGA
CGGGAAATTTTTATGATGCCGTCATATTTCGCAGCACTTGTTTGGTGCTTTTCTTGGTTT
ATGTGATCTTGTATGTAAGGCGGCATAGGTACAGGGATTTGGTTCAACATATATTGCGTC
TTAACAGACGCTGTGTTAGCAGTTGCACAGACCAACAGTTTCTGCACAACATAATACTTT
ACGGCATGCTCACGATCCTCTGCTTCGGCAACTATCTCCACGGCTACGCTCGCGCTGGAC
TGGTCACACTTCCACTGGCCCTTTGTATGTTGGTTTATATCTACGCCTTTTTGGTTCTAT
GCCTTCTGCTGATGTTCTTTGTTAGTCTTAAGCAAGTAATGACCGCGGGCTTGATTCACC
ACAACCAACAGCTTTGTCAGGCCTCTGGTCTTCGAGGCAGGCAGCAGATCCTGCAAGTGG
GCGGCGGCGAACTAAACGAGTGCTTCGGCTTACTTATGCTGCCCATTGTAGCCCTGGTGC
TCCTGATGGCACCTTCGGGGCCGTTCTTCTTAATCAGTACCGTTTTAGAGGGAAAATTTC
GCCCTGACGAATGCTTGATCATGCTTTTGACCTCCTCCACTTGGGATACTCCGTGGATGA
TTATGTTGGTTTTCATGTTACGAACTGATGGCATTTCAGAGGAA----------------
------------------------------------------------------------
-------------------GCAAATAAAACAGCAAAGATCCTGACAAAAGTACCTCGAAC
CGGAACTGGGTTGGATAGAATG--------------------------------------
------------------------------------------------------------
ATTGAAAAATTCTTACTCAAGAACCTTCGACAGCAGCCCATTTTAACCGCTTATGGATTT
TTCGCGTTGGATAAAAGCACTTTGTTTAAG------------------------------
-----------------------------CTATTTACTGCAATCTTCACGTATATGGTTA
TTTTGGTCCAATTCAAGGAGATGGAAAATTCCACAAAGTCTATTAATAAATTTTGA
>Dsim_Gr39aABCD__gene
ATGGGCACAAGAAATCGAAAGCTTCTGTTTTTCCTGCACTATCAGCGCTACTTGGGCCTT
ACAAACTTGGACTTCTCAGAATCACTGCATATTTACTGGCTCCATAGTACTTGGTCTTCA
ACAGCGACTCAAATTCTGATCGTTGGGGTTTTTATGGCCGCTCTGGTGGGAGCACTGGCC
GAATCACTTTACTACATGGATACAAAATCCCAGACTGGCAACACCTTTGACAATGCAGTG
ATACTATCCACCTCGGTCACTCAATTGCTAGCCAATCTTTGGCTCCGCTCGCAGCAGAAA
TCACAAGCGAACCTGCTTCAACGACTTTCGCAGGTGGTAGAACTTTTGCAATTTAAGCCT
TATGCAGTTCCACAGTTCAGTTGGTTATACCGCATCTGGCTATTAGTGTGCCTTATCTAT
GGGGCAATGGTGACGCATTTTGGCATAAATTGGTTGACAACTATGCAGATCAGCCGTGTC
CTGACTTTGGTAGGATTTGTATCTAGGTGCGTTTTGGCCAACTTTCAATTCACCTGTTAT
ACCGGCATGGTGTTGGTCTTGAAAAATCTGCTTCAAGTCCAGGTTAAGCAACTGGAACAC
TTTGTGTCCACACCCACCATCTCAATGGCTGGAGTAGCCGGCTGTTTGAGAACCCACGAT
GAAATCCTACTGTTGGGTCAAAGAGAACTGATAGCCGCTTATGGTGGAGTTGTACTATTT
CTCTTTATTTACCAAGTTATGCAGTGTATATTAATATTTTACATCAGCAACCTCAAGGGG
TTTCATTCAAGCAATGACCTAGTTCTCATTTTCTGTTGGCTGGCACCGATGCTCTTCTAT
CTCATCCTACCTTTAGTCGTTAATGACATACAAAATCAGGTAAGTTTATGTTAACGCTTG
ACCGTCCTTTTAATAAAAACATGTGAATGTGTAACGACTAAGTGATACTTATATATTTTT
CCTTTATCGAAATTGGTTTTACACTTTCGTTAGCAATAAATTATGTTCATGTGATCGGTT
TTGGTATTAAAAAGTTTATCTCCCTTAAAGTATTTATGTTACGCAGTTTATGGAAATTAA
TCATTATCAACAGGCCATCGCACAATTCGTTTGTACTTAGATGCCCAAATACTTTAGGTA
CGAGGTGTTTGAACAAGAATTGGTTTTTGGAAGTCAACCACAAAAATAGCAGTTCAACTC
AGTTTATCAACATTCAAAATGAACTTCCAACCGTGTGAACTCTGTGCTTATTACCGCCTT
TGCCGATATCTAGGGATATTCTGCATTGATTATAGTCCCACTAAAAAGAAGTTCCGGCTG
CGGCGCAGCGTTTTCTGTTACGTAGTTCACTTTGCCTTGCAAGCCTACTTAGTTGGTGGT
ATGTCCGTCATGGTCATATATTGGCGTAGGTGCTTCAAAAGCGAGCTTACCACGACTGGA
AACCACTTCGACCGTCTTGTAATGGTAATTGCCCTTGGTATTCTGGTTGTCCAGAATGCG
TGGCTTATCTGGCTGCAAGCCCCACACCTGCGAATTGTCAGGCAAATAGAGTTTTATCGA
AGGAATCAATTGGCAAATTTTCGGCTGCTCCTCCCCAAACGTCTGCTTTGGGTAATTATT
GCAACCAATGTTCTCTACATGGCTAACTTCATTAAGACGTGTATATTCGAATGGCTGACG
GATGCTTCTCGACTCTTTGTCATAACCTCCTTGGGATTTCCTTTACGATATCTGGTTACT
AGCTTTACAATGGGCACATATTTTTGCATGGTGCACATTGTACGCCTGGTGCTTGACTGG
AATCAGTCGCAGATTAACGCGATAATAGATAAATCGGCAGACCTCAAAATGACTAGCCCT
AATCGTCTGCGTTTACGTGTATGCCTGGAGATGCACGATCGCCTGATACTGCTCTGCAAT
GATGAGATCAGTCTTGTCTACGGGTTTATAGCCTGGCTGTCTTGGATGTTTGCCTCGCTT
GATGTAACTGGAGTAATTTATTTGACTATGGTTATTCAGACTAACAAATCAATCATTCTA
AAATTGATAACAAACGTAGTGTGGCTTTCGCCAACTTTTATGACGTTCGCCGCTAGCTTC
ATGAGTAACCGTGTTACAATTCAGGTAAGTTTAAATTAATTCGATCTTATTATAGCTGGT
GTAAATATTTGGGCACTGATTTAATATCTAAGAATTTTAATTTTTTAATATTGACTCAGA
ACTACACATGCTTAGATGCTATCTTAGTATACCTCTATTAATATTAATTAGTTAATAAGG
TCGAAGTAGATGTGTAGCGGGCTGTTAGTCGCGCTGTAACTTTTCATCATGCCACTCGGC
GCCGAGTTGTGAGTGTTTATTTTCACGTTTAGGTTCCTTGGTTTATTATGCATTCGACAT
AAGCGTGTAAGCGGCAATGTTTGGCATACAACTAAAACAGATGAAATAATTGTTCTGTCA
GTAGCAGCACCCGCCCATGCCTTCATGAAGCCTGGAGAATACAAGCTTGCCATTTACGGC
CAAATGGGAAATACGCATTCTGTGGCCAATTATGGCACAGCCTGCCTGACGGTGGGTGTA
ATCCATATGTACTTCTTTTTGCGCCGTTCCAGACTATCATCTCTAACATCTCTTCTTCTG
TATCATAATAGAAAAGATCTGGGGAATCGCCACGTCACAGCCATGTGTTTCTCACCAGTT
TTCTCCAAATCAAGACGTTTGGCCACTCTAGCCGTATAGCGGCCAACCTCCTACTTACAT
ACAACCATGATATATAGAGAGCTGTCCACTTTAGTAACTAGATAATTTAATATCTGACCC
ACTCATCACTGACTCTGGCCATGTCCGACTTTCCGTCCGTATGAACATAGAGAACTACAA
CATAGGAACCAGAAAACATATAAAGTTGAGTTTACAATGGCCAGCCTAACATAACCCACC
TAAAACTGTTACGGCCAACGATTGCAATATTCTATCGATGTGCGAAAATAATTTCGAAAT
TTGTGGGTATCCGATCGTTACCGATATAGGAAACACCCTCTTTTCTAGTTTTATGCCTCA
CACTTCTTTAACGTAGTAACGGTTATATGATTGGAAAGAAAATCGACCTATCATCTATCT
ATCAAAGTGATAACTGTTTGATTAAAAATTAATACTTAATGAGCTAATAGTTCGTATATA
CAATTTTCTTAAATTGACCCAAATTGTTTCAAAATCAAATGCTAATTTTGCTTTAAGTGT
TTTTGTAAAAAATTATCATATTAATTTAACAATTCATTCGAGTACATGAAAGAGAAAAAC
TAATATTGATACGCTTACTGCATATTTAAGTACCCAAACTTAATCCATTAGGAGCTTTTT
ATCCCATGCAAGAACTCGACTGTGGGTAAACAACGGTCTACTAGACCATGTCCCTAAAGT
ACTTCTATTGACATATTTTTGTGAAAGCACAATAAATGAATCTGCTTTAGAATTTAGTGA
TTAGTTGATTGACGCAGACCAAATGACGCGCAACGTGTTTGAAGAGTTGAGGGTTCAGTT
GCGTACCTTAAGATGGCTTGGAGTCCTGCGGTTCACTATCGACTTTAATAAGTGCTTAGT
ACGGGAAAACGCTTCTGAGGAGCGCAGTGCCTCTCTGTATTTGATAGGTGTAGTGGGAAT
TACGTGCAGCTTGATCATCTACAGCACTTACTATCCCAGTCACTTTATAATGGGAAAACA
CAACAGCACGGGCAACTGCTATGCCCTAATCAACATCAGGTCCTGTTCCGTGGTAACAAT
GCTGATTTACATACAGCTCTATATACAACGTTTTCGATTCGTCACCCTCTTACAGTCCAT
TTTACGTTTTAACCAGATCTCTGGGAGTCACAGAAAAGAAGAAACATTTGCTATTTATTA
TTATACACATTTATCCTTACTAATCATTTGTATGGTGAACTATGCTTATGGCTACTGGAC
AGCAGGTGTTCGCTTGACCACAATTCCCATTTATCTGCTTCAGTACGGGTTTTCATACCT
CTTCCTCGGACAGGTGGTGGTCCTGTTTGCCTGCATTCAACAAATATTACTTTCGATTTT
AAAGTACTATAACCAAGTAGTTCTTATAAATTTTAAATCATGCGAGGAGAGTCGCGAATT
ATATTACAACTTTTGCAAATACAACCAAGTAATATGGCTAAGCTATATCGAGATCAATCA
TTGTTTCGGTTTGTTACTATTACTCGTAACCGGATTAATTCTGCTAATCACCCCTTCTGG
GCCGTTCTATTTGGTATCTACCATATTTGAAGGACGATTTCGTCAGAATTGGCAGTTTAC
CTTAATGTCGTTAACTGCCATACTTTGGAGCCTGCCATGGATAGTTTTGCTGGTTTTTTC
AATGGGCAGGAATGATGTACAGAAGGAGGTTGGTAAATGTGTATACTACCCTTTAAAGTA
AGTAGCATAGTGGTTTGTTTCTAAAATAACTTTAGTTTTTATACATGTTACTTGAAGAGT
AAAAGGGTATACTACATTCGTTGAAAAGTATGTACCAGTTAGAAGGAAGCATATAATGTA
TATACATATTCTTGATCAGGATCCGCGGATATTCTTGATTAGGATCACTAGCCGCGTCGA
TCTGGCCATGTCCGTCTGTATGTATCGTTGAAATCTTATAAAACCTAGAAAGTTGAGGCT
AAGCATGCAGATCCCAGAGACGCAGAGAAATTTCAACAAATTTTTGTCATATCGAAGGAA
AACAAATAAAATCAAAAACAAATCAAACAAGTGTTCAAAAGTCTGTGAGTTACTGGTTTT
GGCGAGAACTTTTAGACATATGAATACAAATTTACAAGTCTAAGAAGAAAACTAAATAAG
GTCTAAAAACATTTGAAGTATGTTTTTGGACCGCTTGTAAAATCTTGACGTTTATACTGG
CGACCATGTCCAGATCGACTCGGCTAGTGATCCTAATCAAGAATATACATATGTACATAC
GGTAGGAAACGCTTGCTACATATTTTTCAACAAAATATCTATCACTCAACAAGTTTTAAG
GATTAAAGGAAAAGGGCAAAAATACTTTTGTACGTGTATTAAAAGCAGGACCTCCAAAAG
GTGGGGGAGCAATTAAATTAATTCCCCGGCTACACAGCAAAACTAATCAATTACCGTGAA
CATACTGACAGTGTCATATCGTGTAAATCAACAATGAAATTGGATACATATTCAGTAAAT
TTGTTAGTTCACAGTGACCCATCAACTGCATAATGTCAAAAGTCTGCCGGGACCTACGTA
TCTATCTCCGTCTTCTTCACGTCATGGGCATGGTGTGCTGGCATTTCGATTCCGACCACT
GTCAACTAATGGCCACGTCCGGAAGCGAGCGCTATGCCGTCGTTTATGCTGGCTGTATTT
TAGTTTCTACAACGGCTAGCTTTATCTTTGCCCTTCTACAGCCGAATCGATTCCACATAG
CCATTTACAACCAGACGGGAAATTTTTATGAGGCCGTCATATTTCGCAGCACTTGTTTGG
TGCTTTTCTTGGTTTATGTGATCTTGTATGTAAGGCGGCATCGGTACAGGGATTTGGTTC
AACATATATTGCGTCTTAACAGACGCTGTGTTAGCAGTTGCACAGACCAACAGTTTCTGC
ACAACATAATACTTTACGGCATGCTCACGATCCTCTGCTTCGGCAACTATCTCCACGGCT
ACACTCGCGCTGGACTGGCCACACTTCCGCTGGCCCTTTGTATGTTGGTTTATATCTACG
CCTTTTTGGTTCTATGCCTTTTGCTGATGTTCTTTGTTAGTCTTAAGCAAGTCATGGCCG
CGGGCTTGATTCACCACAACCAACAGCTTTGTCAGGGCGATCTGACCTCTGGTCTTCGAG
GCAGGCAGCAGATCCTGCAAGTGTGCGGCGGCGAACTAAACGAGTGCTTCGGCTTACTTA
TGCTGCCCATTGTAGCCCTGGTGCTCCTGATGTCACCTTCGGGGCCATTCTTCTTAATCA
GTACCGTTTTAGAGGGAAAATTTCGCCCTGACGAATGCTTGATCATGCTTTTGACCTCCT
CCACTTGGGATACTCCGTGGATGATTATGTTGGTTCTCATGTTACGCACTAATGGCATTT
CAGAGGAAGTGAGTTATTTGTGGGAAACAAGGTCAAAAATTAAATTTAAAAGATCAATTA
TTTAATGAAAACATTCACATCTGCCTTACACCATTTTTTGTAGGCAAATAAAACAGCAAA
GATCCTGACAAAAGTACCTCGAACCGGAACTGGGTTGGATAGAATGGTAAGTGGATTCTG
TTTTAAATTTGCTTTAAGTGCAATGTTTGCAAATATAATAAAAATCACTGTTAGGTAAAA
ACTAAATTATTCTTTTTCCAGATTGAAAAATTCTTACTCAAGAACCTTCGACAGCAGCCC
ATTTTAACCGCTTATGGATTTTTCGCGTTGGATAAAAGCACTTTGTTTAAGGTAATACAT
TTTGTACCTCTAAAGCAAACGTTGATAGTCAAGTTTCCATATTGATATAGCTATTTACTG
CAATCTTCACGTATATGGTTATTTTGGTCCAATTCAAGGAGATGGAAAATTCCACAAAGT
CTATTAATAAATTTTGA
>Dsim_Gr39aABCD__transcript
ATGGGCACAAGAAATCGAAAGCTTCTGTTTTTCCTGCACTATCAGCGCTACTTGGGCCTT
ACAAACTTGGACTTCTCAGAATCACTGCATATTTACTGGCTCCATAGTACTTGGTCTTCA
ACAGCGACTCAAATTCTGATCGTTGGGGTTTTTATGGCCGCTCTGGTGGGAGCACTGGCC
GAATCACTTTACTACATGGATACAAAATCCCAGACTGGCAACACCTTTGACAATGCAGTG
ATACTATCCACCTCGGTCACTCAATTGCTAGCCAATCTTTGGCTCCGCTCGCAGCAGAAA
TCACAAGCGAACCTGCTTCAACGACTTTCGCAGGTGGTAGAACTTTTGCAATTTAAGCCT
TATGCAGTTCCACAGTTCAGTTGGTTATACCGCATCTGGCTATTAGTGTGCCTTATCTAT
GGGGCAATGGTGACGCATTTTGGCATAAATTGGTTGACAACTATGCAGATCAGCCGTGTC
CTGACTTTGGTAGGATTTGTATCTAGGTGCGTTTTGGCCAACTTTCAATTCACCTGTTAT
ACCGGCATGGTGTTGGTCTTGAAAAATCTGCTTCAAGTCCAGGTTAAGCAACTGGAACAC
TTTGTGTCCACACCCACCATCTCAATGGCTGGAGTAGCCGGCTGTTTGAGAACCCACGAT
GAAATCCTACTGTTGGGTCAAAGAGAACTGATAGCCGCTTATGGTGGAGTTGTACTATTT
CTCTTTATTTACCAAGTTATGCAGTGTATATTAATATTTTACATCAGCAACCTCAAGGGG
TTTCATTCAAGCAATGACCTAGTTCTCATTTTCTGTTGGCTGGCACCGATGCTCTTCTAT
CTCATCCTACCTTTAGTCGTTAATGACATACAAAATCAG---------------------
------------------------------------------------------------
------------------------------------------------------------
------------------------------------------------------------
------------------------------------------------------------
------------------------------------------------------------
------------------ATGAACTTCCAACCGTGTGAACTCTGTGCTTATTACCGCCTT
TGCCGATATCTAGGGATATTCTGCATTGATTATAGTCCCACTAAAAAGAAGTTCCGGCTG
CGGCGCAGCGTTTTCTGTTACGTAGTTCACTTTGCCTTGCAAGCCTACTTAGTTGGTGGT
ATGTCCGTCATGGTCATATATTGGCGTAGGTGCTTCAAAAGCGAGCTTACCACGACTGGA
AACCACTTCGACCGTCTTGTAATGGTAATTGCCCTTGGTATTCTGGTTGTCCAGAATGCG
TGGCTTATCTGGCTGCAAGCCCCACACCTGCGAATTGTCAGGCAAATAGAGTTTTATCGA
AGGAATCAATTGGCAAATTTTCGGCTGCTCCTCCCCAAACGTCTGCTTTGGGTAATTATT
GCAACCAATGTTCTCTACATGGCTAACTTCATTAAGACGTGTATATTCGAATGGCTGACG
GATGCTTCTCGACTCTTTGTCATAACCTCCTTGGGATTTCCTTTACGATATCTGGTTACT
AGCTTTACAATGGGCACATATTTTTGCATGGTGCACATTGTACGCCTGGTGCTTGACTGG
AATCAGTCGCAGATTAACGCGATAATAGATAAATCGGCAGACCTCAAAATGACTAGCCCT
AATCGTCTGCGTTTACGTGTATGCCTGGAGATGCACGATCGCCTGATACTGCTCTGCAAT
GATGAGATCAGTCTTGTCTACGGGTTTATAGCCTGGCTGTCTTGGATGTTTGCCTCGCTT
GATGTAACTGGAGTAATTTATTTGACTATGGTTATTCAGACTAACAAATCAATCATTCTA
AAATTGATAACAAACGTAGTGTGGCTTTCGCCAACTTTTATGACGTTCGCCGCTAGCTTC
ATGAGTAACCGTGTTACAATTCAG------------------------------------
------------------------------------------------------------
------------------------------------------------------------
------------------------------------------------------------
------------GTGTTTATTTTCACGTTTAGGTTCCTTGGTTTATTATGCATTCGACAT
AAGCGTGTAAGCGGCAATGTTTGGCATACAACTAAAACAGATGAAATAATTGTTCTGTCA
GTAGCAGCACCCGCCCATGCCTTCATGAAGCCTGGAGAATACAAGCTTGCCATTTACGGC
CAAATGGGAAATACGCATTCTGTGGCCAATTATGGCACAGCCTGCCTGACGGTGGGTGTA
ATCCATATGTACTTCTTTTTGCGCCGTTCCAGACTATCATCTCTAACATCTCTTCTTCTG
TATCATAATAGAAAAGATCTGGGGAATCGCCACGTCACAGCCATGTGTTTCTCACCAGTT
TTC---------------------------------------------------------
------------------------------------------------------------
------------------------------------------------------------
------------------------------------------------------------
------------------------------------------------------------
------------------------------------------------------------
------------------------------------------------------------
------------------------------------------------------------
------------------------------------------------------------
------------------------------------------------------------
------------------------------------------------------------
------------------------------------------------------------
------------------------------------------------------------
----------------------ATGACGCGCAACGTGTTTGAAGAGTTGAGGGTTCAGTT
GCGTACCTTAAGATGGCTTGGAGTCCTGCGGTTCACTATCGACTTTAATAAGTGCTTAGT
ACGGGAAAACGCTTCTGAGGAGCGCAGTGCCTCTCTGTATTTGATAGGTGTAGTGGGAAT
TACGTGCAGCTTGATCATCTACAGCACTTACTATCCCAGTCACTTTATAATGGGAAAACA
CAACAGCACGGGCAACTGCTATGCCCTAATCAACATCAGGTCCTGTTCCGTGGTAACAAT
GCTGATTTACATACAGCTCTATATACAACGTTTTCGATTCGTCACCCTCTTACAGTCCAT
TTTACGTTTTAACCAGATCTCTGGGAGTCACAGAAAAGAAGAAACATTTGCTATTTATTA
TTATACACATTTATCCTTACTAATCATTTGTATGGTGAACTATGCTTATGGCTACTGGAC
AGCAGGTGTTCGCTTGACCACAATTCCCATTTATCTGCTTCAGTACGGGTTTTCATACCT
CTTCCTCGGACAGGTGGTGGTCCTGTTTGCCTGCATTCAACAAATATTACTTTCGATTTT
AAAGTACTATAACCAAGTAGTTCTTATAAATTTTAAATCATGCGAGGAGAGTCGCGAATT
ATATTACAACTTTTGCAAATACAACCAAGTAATATGGCTAAGCTATATCGAGATCAATCA
TTGTTTCGGTTTGTTACTATTACTCGTAACCGGATTAATTCTGCTAATCACCCCTTCTGG
GCCGTTCTATTTGGTATCTACCATATTTGAAGGACGATTTCGTCAGAATTGGCAGTTTAC
CTTAATGTCGTTAACTGCCATACTTTGGAGCCTGCCATGGATAGTTTTGCTGGTTTTTTC
AATGGGCAGGAATGATGTACAGAAGGAG--------------------------------
------------------------------------------------------------
------------------------------------------------------------
------------------------------------------------------------
------------------------------------------------------------
------------------------------------------------------------
------------------------------------------------------------
------------------------------------------------------------
------------------------------------------------------------
------------------------------------------------------------
------------------------------------------------------------
------------------------------------------------------------
------------------------------------------------------------
------------------------------------------------------------
--------------------------------ATGTCAAAAGTCTGCCGGGACCTACGTA
TCTATCTCCGTCTTCTTCACGTCATGGGCATGGTGTGCTGGCATTTCGATTCCGACCACT
GTCAACTAATGGCCACGTCCGGAAGCGAGCGCTATGCCGTCGTTTATGCTGGCTGTATTT
TAGTTTCTACAACGGCTAGCTTTATCTTTGCCCTTCTACAGCCGAATCGATTCCACATAG
CCATTTACAACCAGACGGGAAATTTTTATGAGGCCGTCATATTTCGCAGCACTTGTTTGG
TGCTTTTCTTGGTTTATGTGATCTTGTATGTAAGGCGGCATCGGTACAGGGATTTGGTTC
AACATATATTGCGTCTTAACAGACGCTGTGTTAGCAGTTGCACAGACCAACAGTTTCTGC
ACAACATAATACTTTACGGCATGCTCACGATCCTCTGCTTCGGCAACTATCTCCACGGCT
ACACTCGCGCTGGACTGGCCACACTTCCGCTGGCCCTTTGTATGTTGGTTTATATCTACG
CCTTTTTGGTTCTATGCCTTTTGCTGATGTTCTTTGTTAGTCTTAAGCAAGTCATGGCCG
CGGGCTTGATTCACCACAACCAACAGCTTTGTCAGGGCGATCTGACCTCTGGTCTTCGAG
GCAGGCAGCAGATCCTGCAAGTGTGCGGCGGCGAACTAAACGAGTGCTTCGGCTTACTTA
TGCTGCCCATTGTAGCCCTGGTGCTCCTGATGTCACCTTCGGGGCCATTCTTCTTAATCA
GTACCGTTTTAGAGGGAAAATTTCGCCCTGACGAATGCTTGATCATGCTTTTGACCTCCT
CCACTTGGGATACTCCGTGGATGATTATGTTGGTTCTCATGTTACGCACTAATGGCATTT
CAGAGGAA----------------------------------------------------
-------------------------------------------GCAAATAAAACAGCAAA
GATCCTGACAAAAGTACCTCGAACCGGAACTGGGTTGGATAGAATG--------------
------------------------------------------------------------
---------------------ATTGAAAAATTCTTACTCAAGAACCTTCGACAGCAGCCC
ATTTTAACCGCTTATGGATTTTTCGCGTTGGATAAAAGCACTTTGTTTAAG---------
--------------------------------------------------CTATTTACTG
CAATCTTCACGTATATGGTTATTTTGGTCCAATTCAAGGAGATGGAAAATTCCACAAAGT
CTATTAATAAATTTTGA
>Dvir_Gr39aA1-6BE(P)D__gene
ATGCGTATTTTAAAGTTTTTGCATTATCAGCGTTACTTGGGCCTCGGCAATCTGGCCTAT
TCGAAACACCTGAATTGTTACGTGTTGGGGGGGAGCTGTGGCGCGAATTTCATACACCTG
GCGGTGCAGGGTATTTTAATCTATTGCATTGTGGACACGTTCTTGAAATGGTCCCTCAAC
TACCAGGACACCGATTCGAGATCGGGCGATACCTTCGATCATCTGGTTATACTGTCTGCA
TCGTTCACCCAACTGTTTGCCAATGCCTGGATGCGTTTGCATCAGCAATCCCAGTTGCAG
CTGCTGCAGGGCTTGAGCCGTGTGGCTGCGGCTCTACGAGTCTCTTACATGGAGAAGCTG
CGTGCCCGCTGGTTTTATTTCTTTTGGGTCTTCACGTGCGTCTACTATGCCGTGGACATT
GTTGTGTTTGTGATAGTCGATTTGAATTCACAGCTGGACCATTTGATATTTCTGCTGGGC
TTCTTTGTGCGTCTCGTGTGTGCGAATTTCATATTCACCTGCTACTGTTCCCTGGTGCAC
GTGATGAAGCATCTGTTTCGGGCACAGGCAGCGCAATTGCAGCACTATCTGCTTGCCAAA
CGCATATCTCTGCCGGGCATAGCCTACAATTTGCATCTGAACGATAAGCTGCTGCTCTTG
TGCCAGAACGAGATGGTGAGTGCCTTTGGCGGTGCTTTGGTCCTGCCCTATCTATATGCA
ACGCTCGATGCCATTGAGGATTGCTATTTGGCTCTGCCCATGGACGGATTCTCCTATACG
GAAATGCTACTGATCCTCAGATGGTTGATACCAGTCGCCATTTATTTGAGCATGCCCATG
CTTATCAACGATTTGGCTGATGAGGTAAGCGAAACAGTTTTTAGCTTGATAACAAACAGA
TTGCCAAATCTGATTAATTGTCTCTTTATTTTGATTAAAATTAACTACTATTTACTAGAG
TGATTGTTTAGGAAATACCCCATTTTGGAAAACACACTAATTTAACAGTTTGGCCTGACT
GAATGACTGACAGATTGATTGACAAACAACGCACTTTCCGAAATAAGAAGCTACATTTTC
TCCAGAATTAACCGTTTTGCGAATTAGGTTTCCCCTCAAATGGGATTTAGGGAGAAACGG
TGGCAAAACATTGAAAATTTCACACACCGAAGGGAAAACTGGGTAATTGGATATGGCATT
TTGTGTTTACATTAAACTGTGGAGGCTCTGTGATCCTCACAATTAAAGTCGGGCTTAATT
GGGGCTTTAAAATGGGCTTTAGATACTTTATGATCAAAAGCTGCAAATAATATAAATAAC
TACTAATCTTGCGTGCAATTTTTTCATTTATCCACAACCAACTGCTGCTGTTTTCATCTT
CAAATTCATTTTACTTTGACAACAAATACGTGGGCAGAATGGGAGCGTAATCTTGAGAGA
TTCAGCTTTTAGACAGGGCACACCTAATACCAAAATCTGTTCTCTTCAAATAATGCTTCA
GCCTGCTGGCAGTGTGCTTATTTGTGAGTTATCTCGCGTTTATCTCGCTCACTAATTTTG
TTGCTTATCTTAATCAATTTCTGATCGTTCACCTGCCTTTTTTCTGTGTGTCACAATTTA
ATTCTGTGCTGGTTTGATTCCAGTGCCCAATATGCCATGATCCGTATGAGTATAGTCGAA
AATAAGTTCGTATACACAGGAGATATTCAAAAAAAGTTATTATTTAACAACTTTCAATAG
TTATTATTCGGACAAATGCGTTTACTCCAAACTATGTACTATTAAAATTTGCATTTATGT
TTGTCTTTGTTTATTCTTTAACACGCATCGCATTTTTATCATATTTCCTATAGGGATTAA
AATAAAAAAATAACCGATGAGCAATACCAAAAACTCGCGTGAGTACGATGCGTAGGTAGA
AAATGCCCAGGATAACAATGTTATGTGCAAATTCATCTTGTGAGCGTTTACTGTAGTCAA
TAAGACCTGCTGCATGCCTTGCTCAAAATTTAATAATTTAAACATCAAATGTAATTGCAA
CACTTTTTGCAGTACTGCGAACATACAAAAGTAACTAATTTTGCTGAAACAAAGTTAAAA
GGAAAACAATTTTATATTTTGTAAATTAAATGCAATTTAAAAAAAAAGACGGAATTTCTT
GTCATTGGCTCAAACCGTAAACGGAACTACCAAAAATATATTTGTTGGGCTTCTCATTGC
AAAATAGTAGGTTTTAGTTGAGCTTTCTCCACTTTTTCGCATTTCACAATACTAATTAAT
TAAAGTGTATATATTTCTAATTGATAATCAAACTCATTTTCTTGAGCGAATCCAATATTC
CATCATGGCAGTTAGTTATACAGACGGCTTTTAACCTAACGCAAGTGTTGTTTGCACAGA
GAATGCACATTAGACCACAACAGCGAAAGCTTTTCGCGTTTATACACTACCAACGTTATA
TGGGACTGACCGATATCGATTACTCTACCACTCTGCATGCCTATGTGCTTAATGGAAATT
TTTGGTCATATAGCATTCAGTTGCTCACGCAGCTTATATTTATGGCGTCGCTCCTCCATG
TGCTGGCCAGCAGATATGTGAACCTGCAATCCGAGACAGGCAGCGAGTTCCATCACATAT
ATGTGATTGCTATGCCGATCAGTCAGTTATTCGTATATATTTGGCTGCGTACACACCAAG
AATCGCATCAAGTGCTACTGCAGATGTTGACTCAGCTAGCGAGGCGTCTAAAAGTCGACA
CCTTAGAGCTAACCCTACCTCGTTGGCTTTGCCGCTTTTGGATGGTTTTCTGTGTTTTAT
ATACCTGCAATCTGACACTTGGTTATTTTTTTTGTTATGCAAAGGACGTCCAGTGCATAC
TCTTACCTCTCAGCTTTTATGTGCATCTCGTCCGAATCAACTATATCACAGTCTACTATA
CATCCCTAGTTTATCTTATGATGGTTTTGCTGCAGGCACAGGCATATCAGCTGCGTGCCG
AGACCCACATGAATCTGGAGAAGCTGACCAGAAATTTGGGCATTCATGATGAGCTCTTGT
TGCTGTGCCATGAAAAGATAGTTCTGGTTTTTGGTGGCGCTTTTGTATTTATTTCTCTGT
ATTCCTTCTTGGAAGCAGTATGTATATGCTATTTAGCCACAGTGGAGGATCACTCTTCAG
TTGTAGAAGTCCTCTACGTGCTCAGCTGGATGATACCAATATTTTGGTATCTATGTATGC
CTTTGGTCGTTAATAACCTGGCCAGACAGGTGAGTACTATTGCTTGTTTTCGCCCAACTA
GGCCCGAGTTGTTGGGTTAATTTGAAAATGTGTTTTGTCTTTTTAATTGAAGGAAGAGAA
ACGTATCCATTAATTTACCATTAGTCATACGAGGGTTTGAGCTACTTAAAGCCTGTCTAT
AACTATGAGTAATAGAGACTTGAAAGTTAAGACAACTATTCATCTATATTAGAAGTAGAA
CGGTTTTATCTTACTGATAAATTCGTAGGGTATCTCTGAGTCGGGAACAAACGCGTAAAG
CACTTCTGCTCGTTTAATTATTCTTTGCAATGCAAAAGGCTAATGTGAAAGATAAATTCC
ACAAAATTAGCTAATTAATTTAAATACATTTAGATCAACCAAGTGATTTAATGTTTGCAT
GAGTTAACCCAAAGCGCATTCAGTTTTAAATACGACTTTTAACCAAACGCTGGTGTAATT
TGTAAGCAGAATGTTTGTAAAAGTGCAACAAGGAAAACTTTTTAGTTTTATACACTACCA
ACGGTATATGGGACTAACCGACATCGACTACTCTAACATTTTCAATTGCTATGAAATCAG
GTGCAATTTCTGGTCCCTTAGTTCCCAGTTCTTGATGCTAATTATTTTTATGTTCACTCT
GCTCGGTACTGTGGGTGAGAAATCCATCTTTTATTTGGATATGCAATCAAGCACTGGAAA
TAATTTCCATCGTATTCTTATCGTGAGCCTGCCGATTGTTGAAATAGTGATTTATATCTG
GCTTCGTTCTCAGCAAGAATCGCAACGGATTCTGCTGCAGTCGTTTACTCACTTAGCCGG
ACAATTAAACGTGAATACATTGGAGCTATCGTTGCCTCGTTGGCTTTTTCGCTTATGGAT
TGGCATCACTATTTTCTATGCCGGCAATATAGTATTTTTTTATAATTTTTACTGGACCAT
AAATCTGCAACTAAGCTTTAGATTGTCTGTCGTGGCCCTTTACCTGCATTTTGTGCGCGT
CAATTTTATCATAACGTGCTACACATGCTTAGTTTATGTGGCAATGGTCCTGTTCGAGGC
GCAAACAGAGCAATTGAATGCCATCGAAGATGGCTCTCGGATTTCCCTGGTGAAATTGGC
GAACAGCTTGTACATTCACGATGAGCTGCAGTTGCTATGCTGCGAGCAGATAGTTCAACT
TTTTGGCGGAACTTTAGTATTCATAATTCTATACAGTGTACTGGATGCTACATGCATTTG
TTATGTAGCCGCATTGGTAGAGCGATTCTCAGTTTCGGAAGTAATATTCATATTTAGCTG
GCTTCTGCCACTTGGTTTTTATCTAAGTATGCCGCTGATAATCAACAACCTGGCCAGACA
GGTGAGTGACACGAACAACTTAAATATTGTTGAATTTAAACATTTTCTGTGATCACAAAA
TTATATCCATCGAATCAACAAACTAGTTTTTTTTTCTTTTTTTATTAATATTACTTTAAA
TATGTGTACTGAGATGGTTTGGAGTCTAAGTTCCTGAAAATTTCAAACATACTAGCTTCT
AAAATTCTACTTTTAAAAAATGTCATCCCCATCGGGACCTCAATCTGGTTCTTCAGTAAA
GCAATATTGCTTGACTAACGTTCAAAATTTGTTGGATACTTGGCATGGTAAGGGTACATT
CGTGTCGAACATTGCCCACAACTCGCAACAGTTTGTTTTGGCATTCAATTGATTAAAATG
CCACAGTTGTGTACAAATTTAATTAATTAAAATTTATATAGATGGATTTTCTTTAGGCGA
ACCCATAATTTTTAAATTTAGTTATTTGTGGGAGTCTTGGTCATAAGCAAGTCTAGTTTC
TTGAAGAGAATGTGGGCGACACCACGCGGACATAAGCTTTTTACCCTTATACATTACCAG
CGTTATTTGGGGCTAACCGATATCGATTACTCTACCGTTTTGAATTGCTATGTGCTCAAT
GGCAATTGGTGCTCTTATGGCATTCAGTTTCTAATGGTGCTGGTTTGCATTACACCTCTC
ATCGATGCACAGGGCAAGGCCCACTTAGAAATGCACTCAAAGACAGGAAACTGGATTTAC
GACATAATTATCCTGGCCATCCAGTTAGCTCAGTTATTAATATACATCTGGCTACGTTCA
CAGCAAGAATCACAACGTGTGCTACTGCAGATGTTGACGCAGCTAGCCTGCCGCCTAAAA
GTGAACACTTTAGAGCTGGCTGTACTTCGTAGGCTTTACCGCTTTTGGTTGGGCATATGC
GCTTTCTATTTCATTAATTTGATATTTGCTCAATTATATTTGAATTCAAAAAGCCAGAGG
ACATTTTTATTCTTTTTCGTGAACTACTATTCTCTTCTCTTGCGCATCAACTATATTATC
ACCCTCTACACGTCCCTAGTACACTTGGTTTTGGTCTTGCTGGAAGCGCAGGCGAATCAG
TTGCTAATCGGTTCACAGATATCTCTTGAGGAGCTGGCCAACAGTTTGAGAACACATGAT
GAGCTGCTGTTGCTGTGCGATGAGGGGATTATAAAAGTTTTCGGTGGCGCTGTCATAATT
TGTCTTCTATATTATCTAATGGATGCTACCTTTATTTGTTATGTTTCCACATTGACGGAG
CGATTTTCCTTTACGGAAGTGCTATTTGTGCTCAGTTGGCTGATACCATTTAGTTTATTT
CTGGGAATGCCACTGATATTCAACAACCTGGCCAAGCAGGTGAGTTTTTTTTTATTATTT
CAGTTGTGATCAATTGGGCTTCATGAGCAAACTAGACAAAGTTTAGTCAGTGTGTGCCGA
CTTTCAGCAGAAGGGTAATAAGCCCACTTAACACCAATTCATTTTTTAAACTATTATTTC
CAGCTAGAGGATGTTTACATTAATGCTGATAAGATATCGATTATGAATTATTTGTAGCAT
TCATTTTTATACCAAAGCTCAACTTTGTTGATTACTTAAACTTTAAGTTTTGCATACTAA
GCCTCGTGTATTTCTTTTATTAATATTGTTAAGTCCTTTTAGATATATAAGATATATCTG
ATTTGACATATGCATTGCGTTTAGCAATAAAAAAAAAAAATCCCTGACGATTGTTATCCG
AATATACATTTATATAGATTTTGTTTTAAACCTACATAATACACCTGATCAAGAGTATTC
CCACTAATAGTCCGATAATATTCCAGTCAAGCGCACAACATTTGCCATTCATTATAATTT
CCACTAATTGAAATTAAAGATCTGTTGATAGATTTCACATTTTTACTAGACTCATCAAAT
GGGGGGTACACAATTTTGTTGCATTCAGTTAACCCGACAACGTTTACCAAAACGCAAGTG
TTTATTTTCAACAAAAGAAAATGTTTCCAGAAGCGACGCAGCCAAAACTTTTAATATTCA
TAGACCATCAACGTTATTTGGGACTTAACGATATTGCCTACTCGCAGGACTCTAAAAACT
ATATAGTCCAAGCCAATTGGTGTTCCTACACAAGCCAACTGCTGGCACTGGCCATTGTCG
GCCTTTCCCTGTATGGAACTCTAAGTGGACATTGTGTTGATAACGTGGAGATGATTTCTA
AGCCGGTGAAAGCTTTTTACTTTCTACATCTTTTGATGGCACCAATTATTCAGATATTAC
TCAACTTTTATCTGCGCATGCGGCAGCAAACACAACAGTTGCTTCTACAGAAATTGTCCC
AACTGGCCCAGCGTCTACAGTTGGACACGCAGGCATTGCCACGCCCCCGTTGGCTTTATC
GATTTTGGCTTAGCAGCTGCGCCTTTAATGCTGTGCACATAAGCATATTTGCAGTGATAT
ATTGGAAACTTTGTCCACAAATCGAGCAAATATACTATTATATGTGCTTCTTTGTGAACT
TCGTGCGCATCTTTTTTGTCATTACTTGCTACACATCGTTGGTGGATGTTGTCTCGAGTC
TGTTGCAAGCACATTCGGCACAGCTGATCCTGACAGAGTCTCGACCAAGTCTGAAGCAGT
TGGGCAACAGTTTGTGCCTTTACGATCAATTATTATTGCTGTGTCACGAGGAGCTCGTTA
AGGTTTTTGGCGCCCCAATGCTGTTCAGTTTCCTATATCTTGGTCAGAATTCCATATTTG
TCACCTATCTGGCCACTCTGGAGAACCGTTTCTCCTATGGGGAAGTTGTAGCTATAGTTT
CTTGGATGTCAGTTAACGTTCTATATATGTACATGCCGTTAACAATTAACAATTTGTCTG
TCGAGGTGAGTATTACAGAATATATTTGGAAACGTTAACTGCAAAATCAGTTACTTATAT
TCAGCTTTGATAATCAAGTCTTTATAGCTATATATTAACGTCTCCATGAATAAATTTAAT
TTTTTTATGTATTTTTTTTATTATTTATTTATCTGTCCATAACTCTACAAATCATTTAAA
AATCGATAATTATCGAATGATAACTTGTTTATTTAGTGGCGAGGATTGCCTTTCACCCAA
CTTCTATCAAAATGAAATTAATTTTAAGAGGACTGTCCGATTTATGATATGTGAACATAT
TACAAAAAGAACAAACCCTTGAAGACCTGTCTAAAGAAATCTCCTAGTAGCTGAGTAGAG
CACGTCGAAAGTGGGCATAAATATTTAGACAGGTGTCTACTAGGTTTTAGTAAAATTTAA
GCCTGTTTCTTTTAATGCTTTGACTAAATAACGCAATACTTTACGACGCTACATCTTAAC
CTATTTAATATAAATTTTAGCCCTTTTGATGCCACTGTGAACCAATTGTATTCGAAAACC
CAAATTTTAGTCCTATTTAAAATATTTTTATGGTATTCTACATAAATGTGTAGACATGCA
TAAATAGCTTTTGAGGTTTTTTATAAAAATAGCAGATGGCACTTCCGCCCACAAGTCGCA
CGCATTAAATTAATTAAATTTGTTAAGCACACTTTTATCGTGCATCAGGGTACTAGATAT
TTTCATCAATTTTATCAGATGCTTAGCTCTAAGTACCTTGTGCCTAAGTCAGTACGCCAG
GCAACGTGTGCCACAACACACCGAAATTATTTCGACCAAAGAGAAAAAATAAATAAAAAT
GCAAGACCAAAGGCTGCTTGCCTTTTTGCACTACCAGCGCTTTTTGGGTCTGACCAATAT
CGATTACTCGAACTGCTTGCAACGCTACGTGGTGCATGCAACCTGCGGCTCACGCAATGC
ACAGCTGTTGACATTGTGCCTTATATTTGCCGCACTCATAGAGCCGTTATTAGCCACACG
CGTGGATTACGTGGGCATAGAGTCAAGAGCGGGCAAAGTCTTTTACCAAATTGTTGTATT
TGCATCACCCACAACTGAGCTGCTGCTGCACATTTGGCTGCGCATGCAGCAGCACGTGCA
ACAGACTCTGTTGAATCGACTATCAGATTTGGCTGGGCGCTTGCAAGTGAACACCACGAG
CTTGAGTTGCCCTCGCTGGCTTTATCGCATCTGGTTGGGCATCAGTCTGCTGTATTCATG
GAATTTCCTGATTTATACGATCGACACCTGGCATGCAAGCAGCCAGCTGAAGCAGTTGCC
CAGCCTGATCTGCCTGTGCATGCACCTCGTGCTCATGAACTATGTCATCACGTGCTACAC
AGCTCTAGTTTATGTCGTGATGAGCCTGCTCCAGGCTCAGGCCGATCAGTTGCGTTTGGG
AGCTCTAATTACGCTGGAGGAGTTGACCAACAGCTTGTGCATTCACGATGAGCTACTGCT
GCTGTGCCACGAGGAGATTCTGCAAGTCTTCGGCGGTGCTTTAATATTTCCCTTTCTCTA
TTTTGTGCTGGATGCCACATTCATATGCTATATAGCCACGTTCGAGGATCGCTTCTCATA
TAAGGAAGTGCTGATGGTGCTTAGTTGGTTGACACCCCTTTTCTTATATATGGTCATGCC
CTTGATGATTAACAACGTGGCCAAGCAGGTGAGTTATTTAGTTTATAGGAAAGGCAGTAA
TACAAACAAAAACGTAAACAGAAAATCCTTCCCTTTCCGACTTATCGATTTTACGTAAAG
AAGTTGTCTGCTTGATTATAAATAGGATTACATTAGCTGATTTTTGCTTAGGTTCGGCGA
TATTTTTGAAAGTTGTGGGAAAATCAAAAGAAAATGTCAATATTTGCATATATGTAGCTA
AATTGATCCAAACTGCATTTCAAATGATTTAGTCATTTTTTAAGAAAACAAAATGAAATT
TCGAACGGGAAAGGGGGAAATTCAAAGAATTAAGTAATTTTTATTAAAATAATAAATTAG
TTGACGTATCTGATTGTTCATACAAATGTAAAGAAACCAAAATTAAACAGACTATTTTAA
TGCAAGTGAAATTCAAATGCAAGGAATCATTGAAACGAATTGAAATTGTACCCAAAATTA
CTGAGTGACAATGAAAATATTTTCGATTTAAATATTTCACTTTAGTTCAACTAATGATTT
CTATTTTTGAAGAACTGCTGAACCGTAAAAGCTGTAAGCAAACTGCCGTAAAGCAAACCG
GAGCCGTAAGAAAACACAATTAGGTTAATGGTTGCCGAGAAATGACATAAATACACCTTG
AAATTATAAATTTTCAATCAGTTTCTGTTGAGTGTTTGTTGAGCTTTAGCCATGATAAAG
TATGAGCAAAGCGAGCTATATCCGTACTACCGTATTTGCCGATATATAGGCATCTTCTGC
ATACAATATATCAGCAGTAAGGATCGCTTTCGGCTGCGTCGCAGTCTCATCTGTTATGTG
GTGCACTTGGCCATGCAAATCTATTTGGTCGGCTGTATGGTATTATTGGTCACCTTTTGG
ACCTTTTGCTTCAAGAGCGAAATGACCGCAACGGGCAATCATTACGAGCGTTTTGTGCTC
TTCTCGGCCCTACTTATACAGTTCCTGCAGAATGCCTGGCTTATATGGCTGCAGGATCTA
CAGATGCGAATTGTGCGACAACTTGAGTTTTATAAGAGAAAATATTTGTTGACTGTGCAT
CTGGTGCTGCCTAAACGGCTGCTAGTTTTTCTTGTGATTTTCAATGTCATCTACTTTGGC
AACTTTTTGAAATTCTGTGTGACAGATTGGTTTGTCAATATATCGGGCTGGTTCACCTTT
AGCACGCTGGGCTTCCCCTTGCGTGCCCTCATCAGCAGCTTCATACAGGGCATCTATGTG
TGCCTCATACATGTCGTACGACATTTGTTGCGCAGCAATCAGGCCCAGCTGAAGGCTCTG
GTCCAACAGTTGCAACGGTCCAAGCGAAACTGCAGCGATATCCTGCGCCTGCGCGCCTGC
CTAGATCTGCACGATCGTCTGCTCTACTTGTGCACCGATGAGATCAGTCTGGTCTATGGC
TTCAGCATTTGGCTCTGTCTGCTGTTTTCCTCACTGGACGCGACCAGTATACTTTATATC
ATGATGGTTAGCAAGTCCGACAAAAATGTGTTGAAGCGTATTATTTCGACCGCTATATGG
CTCTCACCCACATTTATGAGCTCCGCGACGGCTTTGATGAGCGACACAGTCCATGTACAG
GTATGTGCAGTGAAAATTTAAGAAATTATTTCCACAAAGAAATAATTAACAATTTCCACA
AGAAATAATTACAAATGGCAGTCAATTTGATACATTCCAAATAAATTAGCTTACACACAA
TCATAATAAAGAAATAAAGCCAATTGTAATATTGCAATCGAATTTTAAGGCAGAATTTCA
CCTATTCGATTTGTATATTTTCAAATCGCATCAACTGCAAAATTAAATAAGAAGGTATAT
CAACCAGCTTTTGGTCGTTCAAAAATAATTCCGATTCTTGCTTCAGTCATATAATTCTGA
TTGGGATTTGGCGATATAGTCAAATTGGAATGCATAATTACGTCCATTTCTGATTAGGTG
GAATAAATCCTATTTGAATTCTTATTGATGCGCCTGGTAATATAATAAAAAGTGTTTTGC
AAGTATCGACTGACTTTTATGAATTAAATTGAATTGATTTAGCGAACACATGGATGGCGC
ATTGGGGTGTCCTGGGGTAGGCTTAAAGCCCCCAGTCCCTTGGGTGCAGTCAATTGTAAC
GTAAGATAGTCACGAAATGTAAACATCAATTGATTTGATTGGTAGCTCGTGTTAAATTTG
ATTGTTATATAGTACGACCACAACCCCTTTAACCAACTAATTATTGATTGATTTGCACGC
TTTGAGCTGGTGTGCTTCCTGATGTCAGTTGCAACTTTTCAGTCATGTTTTCCGGAACGG
AGTTGCGCATCTATTTGATCAGCCTGAAGTGTATCGGTTTACTTTGTATAACACACGATG
CTCGGACCCATCAGACCTATGAGAGCCAAATGGACCAGACCTTGGCCGTGATCGGTTTTT
CGTTGGCCCAATAGTCACATGGATGGCATTTGCGCATGTTTTGTTAACACCGGATAGCTT
TATGCTGCCCCTATATTCACGCCGTCGGTAATGCGTATTTGTTGATCAATTACGGCCTGG
GCTGCATAGTTATGGCACTCGTCTATCTCGGCATCTTTGTGAAACGTCGCCATTTATTGG
AGCTCCTCTCACTGCTGCTCTATCGCAATCGCAAGGATCTGAACAATTGCTATGCTAAAC
GTTTTCTAGGACGCTTTTGCATCTATGCGGGTCTGTCGGGTTTGTGTGCCGTGACGTACA
CCAGCGCTTTTCTGTTCTCTGAAATACCCGTAGTTCCGTGTATACTATTGAGTTTCATCT
ATACCTATAGCTACGTGCTGATAGGGCTTATCATGATACTCTATAGCTGCCTGGCGCAAG
TCTTGGCTGCCCTTTTGCACCTTTATAATCACGACTTGCTGGCCGCCACAAAAACAACTA
AGATCGAGCGCTGCGGCTTATGGAAACGTAATCAAATGCTCATCGTTTGCCACGAACAGC
TGAACTCTGGCTTTGGACTTGTCATGGCGCTTATTACGGCATTTGCGCTCTTCTCGGCAC
CGGCTGCTCCCTTTATATTGGTCACCACTGTCTTTGAACTGGATATAAATCAGGTTGGAA
TAAATATCGTAATTCGGTTATTGCTCATATGCATCATGTGGAATATACCTTGGCTAGTCG
CCATGATGATCATATTCCAAAAAGATGCCGTCTGGCAAGAGGTGTGTACCAAGGGTTTTA
ATTTATAAATCTTTACTTTTGACTAAGAATCTGGTAAAATACGACTAGGAAATATGTTTA
CAAGCCCTAAACACAATTCGAATGGGTGATAATGAAAAGGCATATAGAGAGTCGAAATCG
GCGCCTTTTTATACTATATTTTTATATTTTATTTTATTTGGATACTTTACTCTATTCCCA
CGCAATATGTGAAAAGCTTTTTGTTAAAGATAGATCCTTGTGCTTACACACAATCGGATG
ATTGAAGCTATTGAAGTATGTATTTCGCACAGTGTAGTGTACGAAAGAAACTGGGTTGAA
TTGTTAAGGCAGCCCGACGCTGAGTTCAGGCCGCATTCTAGTCGGGCATTCCCCATTTGA
GCACTCTTATTTTTAAGCACTCACATTTTAAAAGTGTCCACTAATTTAATTTATTTTTTG
GCTTAAAAATGTAGTACGTTTTGTAAGCCTACGGCCGTTCGCGAACAAGTTTTTTGTCAG
CCCTGCCAACAAGTTTAAACTGATGCAACTTGTGGGCATAGCTAATTACGGCCCAGGGTG
ATCAATCAATAAGTACGTAATATTCAAATCAAATATATTTTGTTAACGCACTTAGTTAAT
TGGGCCTGCTGCGTTCTGGCTGGTTAGTCAACGCCAGTATGTCTGGCAGTCGCGACCTAC
GTCTTTTTCGTCGTGTCCTATATTGGCTGGGCATGATGTGTGCCCAGTTCGATGATAGAG
ATTGTCTGCTACAGTCAACACCCAGCAGTGAGCGCTATGCGCTTTTTTATATGCTGGCCA
TACTGGTCGCAGCACTCGCTTGCTTTGCGTTTGCCTATCTGAGGCCGCAAGATCTGTATA
TGGGAGTATACAACGAGACGGGCAACTTCTATGAGACAATCAATATACGCTGTTTTTGCA
TAGGACTCTGGGTAGTTCATATATGCCTCTACATAAGACGTCGACGTCACATAGAATTGG
TCCAGAACCTACTCCAGCTGAATCGTTTGTGCCCAAATACAGCTAACGAACGTATCTTTC
GACGCAACTTTATATGCTATGTGGTTCTGGCACTGATCTGTCTGATGAATTATTTAAATG
GCTATGCAAGGGCGGACTTGTCCAAAATTGCTGCGCTTGTCTATATATTTGTCTATCTGT
ATAGCTTTCTGGTGATGTGCCTGGTGCTTGCGTTTTTTGTATGCTTGCAACATATTGTGG
CAGCCGGCCTAGCAAATTATAACATCCAATTGGCGGAAAGTAACTCTGTGACAAATCGTA
GACATTTGCTCTACCAAAGGTATCGCCTACTGGACACGATTGCTGTTGAGCTGTTTGCAT
GCTTTGGACTCTTTATGCTGCCGATTGTACCACTCGTGTTGTTCTTGGCCCCATCTGGGC
CTCTATTTCTGATTAGCACCGTGATGGATGGCAAGCTTGTGGGCTTTTTTCAATATGCCA
TCTTTTGCTTCACCGCCAGCCTGTGGAATGTCCCCTGGCTAGCTATGATGACATTCATAT
TGCGCTCCAATGTCATCACAGTTGAAGTGAGTAATTCGATTTGAAAATAAGCTTCATATG
CCCAAGGCTTACAATCACGAACTATAACTTCCTACCTAATATCGCTGTTTTAGCTGTATA
AATTAATTCATAAAAGTCAATATATTTGCGCCTTTCTTTGCGATTTTCATTATTTGAAAT
ACGTCTCAAATTGTTATTTTATTATTGATGCGCAAAATAGGAAATACATTTGATTTCAAA
TGGTTTATTGTATACTCCGCCTTTCTATGTGATTCTCAACTTTTGAATTAAGTCGAACAG
ATTTTAGTATTTCATTATTAACTCATTTTATTAGTGTATTTAACTAGTATATTCTTTTTG
CAGGCCAACAAAACAGCCAAAATACTTGCAAAAATACCTAGGACTGGCTCTGGTCTGGAC
AGAATGGTATGTGTTTATTACACTCGTTTTTTACTTTTATTATATACTAAGTTATACGAC
ACCTTTCAAATAGGTCGAAAAGTTTTTGCTTAAAAACCTGCGTCAACAGCCCATACTGAC
AGCCTATGGTTTTTTCGCACTAGATAAGAGTACGCTATTCAAGGTATGAATAGAAATTAA
ATTCCATTTTATTATATATATTTATGTATGATTTCTGTATTCCACAGCTCTTTACAGCCA
TATTCACGTATATGGTGATATTGGTACAATTTAAGGAAATGGAGAACTCTACTAAATCAT
TGCAGAAATCATAA
>Dvir_Gr39aA1-6BE(P)D__transcript
ATGCGTATTTTAAAGTTTTTGCATTATCAGCGTTACTTGGGCCTCGGCAATCTGGCCTAT
TCGAAACACCTGAATTGTTACGTGTTGGGGGGGAGCTGTGGCGCGAATTTCATACACCTG
GCGGTGCAGGGTATTTTAATCTATTGCATTGTGGACACGTTCTTGAAATGGTCCCTCAAC
TACCAGGACACCGATTCGAGATCGGGCGATACCTTCGATCATCTGGTTATACTGTCTGCA
TCGTTCACCCAACTGTTTGCCAATGCCTGGATGCGTTTGCATCAGCAATCCCAGTTGCAG
CTGCTGCAGGGCTTGAGCCGTGTGGCTGCGGCTCTACGAGTCTCTTACATGGAGAAGCTG
CGTGCCCGCTGGTTTTATTTCTTTTGGGTCTTCACGTGCGTCTACTATGCCGTGGACATT
GTTGTGTTTGTGATAGTCGATTTGAATTCACAGCTGGACCATTTGATATTTCTGCTGGGC
TTCTTTGTGCGTCTCGTGTGTGCGAATTTCATATTCACCTGCTACTGTTCCCTGGTGCAC
GTGATGAAGCATCTGTTTCGGGCACAGGCAGCGCAATTGCAGCACTATCTGCTTGCCAAA
CGCATATCTCTGCCGGGCATAGCCTACAATTTGCATCTGAACGATAAGCTGCTGCTCTTG
TGCCAGAACGAGATGGTGAGTGCCTTTGGCGGTGCTTTGGTCCTGCCCTATCTATATGCA
ACGCTCGATGCCATTGAGGATTGCTATTTGGCTCTGCCCATGGACGGATTCTCCTATACG
GAAATGCTACTGATCCTCAGATGGTTGATACCAGTCGCCATTTATTTGAGCATGCCCATG
CTTATCAACGATTTGGCTGATGAG------------------------------------
------------------------------------------------------------
------------------------------------------------------------
------------------------------------------------------------
------------------------------------------------------------
------------------------------------------------------------
------------------------------------------------------------
------------------------------------------------------------
------------------------------------------------------------
------------------------------------------------------------
------------------------------------------------------------
------------------------------------------------------------
------------------------------------------------------------
------------------------------------------------------------
------------------------------------------------------------
------------------------------------------------------------
------------------------------------------------------------
------------------------------------------------------------
------------------------------------------------------------
------------------------------------------------------------
------------------------------------------------------------
------------------------------------------------------------
------------------------------------------------------------
------------------------------------------------------------
------------------------------------------------------------
------------------------------------------------------------
--ATGCACATTAGACCACAACAGCGAAAGCTTTTCGCGTTTATACACTACCAACGTTATA
TGGGACTGACCGATATCGATTACTCTACCACTCTGCATGCCTATGTGCTTAATGGAAATT
TTTGGTCATATAGCATTCAGTTGCTCACGCAGCTTATATTTATGGCGTCGCTCCTCCATG
TGCTGGCCAGCAGATATGTGAACCTGCAATCCGAGACAGGCAGCGAGTTCCATCACATAT
ATGTGATTGCTATGCCGATCAGTCAGTTATTCGTATATATTTGGCTGCGTACACACCAAG
AATCGCATCAAGTGCTACTGCAGATGTTGACTCAGCTAGCGAGGCGTCTAAAAGTCGACA
CCTTAGAGCTAACCCTACCTCGTTGGCTTTGCCGCTTTTGGATGGTTTTCTGTGTTTTAT
ATACCTGCAATCTGACACTTGGTTATTTTTTTTGTTATGCAAAGGACGTCCAGTGCATAC
TCTTACCTCTCAGCTTTTATGTGCATCTCGTCCGAATCAACTATATCACAGTCTACTATA
CATCCCTAGTTTATCTTATGATGGTTTTGCTGCAGGCACAGGCATATCAGCTGCGTGCCG
AGACCCACATGAATCTGGAGAAGCTGACCAGAAATTTGGGCATTCATGATGAGCTCTTGT
TGCTGTGCCATGAAAAGATAGTTCTGGTTTTTGGTGGCGCTTTTGTATTTATTTCTCTGT
ATTCCTTCTTGGAAGCAGTATGTATATGCTATTTAGCCACAGTGGAGGATCACTCTTCAG
TTGTAGAAGTCCTCTACGTGCTCAGCTGGATGATACCAATATTTTGGTATCTATGTATGC
CTTTGGTCGTTAATAACCTGGCCAGACAG-------------------------------
------------------------------------------------------------
------------------------------------------------------------
------------------------------------------------------------
------------------------------------------------------------
------------------------------------------------------------
------------------------------------------------------------
------------------------------------------------------------
----------ATGTTTGTAAAAGTGCAACAAGGAAAACTTTTTAGTTTTATACACTACCA
ACGGTATATGGGACTAACCGACATCGACTACTCTAACATTTTCAATTGCTATGAAATCAG
GTGCAATTTCTGGTCCCTTAGTTCCCAGTTCTTGATGCTAATTATTTTTATGTTCACTCT
GCTCGGTACTGTGGGTGAGAAATCCATCTTTTATTTGGATATGCAATCAAGCACTGGAAA
TAATTTCCATCGTATTCTTATCGTGAGCCTGCCGATTGTTGAAATAGTGATTTATATCTG
GCTTCGTTCTCAGCAAGAATCGCAACGGATTCTGCTGCAGTCGTTTACTCACTTAGCCGG
ACAATTAAACGTGAATACATTGGAGCTATCGTTGCCTCGTTGGCTTTTTCGCTTATGGAT
TGGCATCACTATTTTCTATGCCGGCAATATAGTATTTTTTTATAATTTTTACTGGACCAT
AAATCTGCAACTAAGCTTTAGATTGTCTGTCGTGGCCCTTTACCTGCATTTTGTGCGCGT
CAATTTTATCATAACGTGCTACACATGCTTAGTTTATGTGGCAATGGTCCTGTTCGAGGC
GCAAACAGAGCAATTGAATGCCATCGAAGATGGCTCTCGGATTTCCCTGGTGAAATTGGC
GAACAGCTTGTACATTCACGATGAGCTGCAGTTGCTATGCTGCGAGCAGATAGTTCAACT
TTTTGGCGGAACTTTAGTATTCATAATTCTATACAGTGTACTGGATGCTACATGCATTTG
TTATGTAGCCGCATTGGTAGAGCGATTCTCAGTTTCGGAAGTAATATTCATATTTAGCTG
GCTTCTGCCACTTGGTTTTTATCTAAGTATGCCGCTGATAATCAACAACCTGGCCAGACA
G-----------------------------------------------------------
------------------------------------------------------------
------------------------------------------------------------
------------------------------------------------------------
------------------------------------------------------------
------------------------------------------------------------
------------------------------------------------------------
------------------------------------------------------------
---------ATGTGGGCGACACCACGCGGACATAAGCTTTTTACCCTTATACATTACCAG
CGTTATTTGGGGCTAACCGATATCGATTACTCTACCGTTTTGAATTGCTATGTGCTCAAT
GGCAATTGGTGCTCTTATGGCATTCAGTTTCTAATGGTGCTGGTTTGCATTACACCTCTC
ATCGATGCACAGGGCAAGGCCCACTTAGAAATGCACTCAAAGACAGGAAACTGGATTTAC
GACATAATTATCCTGGCCATCCAGTTAGCTCAGTTATTAATATACATCTGGCTACGTTCA
CAGCAAGAATCACAACGTGTGCTACTGCAGATGTTGACGCAGCTAGCCTGCCGCCTAAAA
GTGAACACTTTAGAGCTGGCTGTACTTCGTAGGCTTTACCGCTTTTGGTTGGGCATATGC
GCTTTCTATTTCATTAATTTGATATTTGCTCAATTATATTTGAATTCAAAAAGCCAGAGG
ACATTTTTATTCTTTTTCGTGAACTACTATTCTCTTCTCTTGCGCATCAACTATATTATC
ACCCTCTACACGTCCCTAGTACACTTGGTTTTGGTCTTGCTGGAAGCGCAGGCGAATCAG
TTGCTAATCGGTTCACAGATATCTCTTGAGGAGCTGGCCAACAGTTTGAGAACACATGAT
GAGCTGCTGTTGCTGTGCGATGAGGGGATTATAAAAGTTTTCGGTGGCGCTGTCATAATT
TGTCTTCTATATTATCTAATGGATGCTACCTTTATTTGTTATGTTTCCACATTGACGGAG
CGATTTTCCTTTACGGAAGTGCTATTTGTGCTCAGTTGGCTGATACCATTTAGTTTATTT
CTGGGAATGCCACTGATATTCAACAACCTGGCCAAGCAG---------------------
------------------------------------------------------------
------------------------------------------------------------
------------------------------------------------------------
------------------------------------------------------------
------------------------------------------------------------
------------------------------------------------------------
------------------------------------------------------------
------------------------------------------------------------
------------------------------------------------------------
------------------------------------------------------------
--------------------ATGTTTCCAGAAGCGACGCAGCCAAAACTTTTAATATTCA
TAGACCATCAACGTTATTTGGGACTTAACGATATTGCCTACTCGCAGGACTCTAAAAACT
ATATAGTCCAAGCCAATTGGTGTTCCTACACAAGCCAACTGCTGGCACTGGCCATTGTCG
GCCTTTCCCTGTATGGAACTCTAAGTGGACATTGTGTTGATAACGTGGAGATGATTTCTA
AGCCGGTGAAAGCTTTTTACTTTCTACATCTTTTGATGGCACCAATTATTCAGATATTAC
TCAACTTTTATCTGCGCATGCGGCAGCAAACACAACAGTTGCTTCTACAGAAATTGTCCC
AACTGGCCCAGCGTCTACAGTTGGACACGCAGGCATTGCCACGCCCCCGTTGGCTTTATC
GATTTTGGCTTAGCAGCTGCGCCTTTAATGCTGTGCACATAAGCATATTTGCAGTGATAT
ATTGGAAACTTTGTCCACAAATCGAGCAAATATACTATTATATGTGCTTCTTTGTGAACT
TCGTGCGCATCTTTTTTGTCATTACTTGCTACACATCGTTGGTGGATGTTGTCTCGAGTC
TGTTGCAAGCACATTCGGCACAGCTGATCCTGACAGAGTCTCGACCAAGTCTGAAGCAGT
TGGGCAACAGTTTGTGCCTTTACGATCAATTATTATTGCTGTGTCACGAGGAGCTCGTTA
AGGTTTTTGGCGCCCCAATGCTGTTCAGTTTCCTATATCTTGGTCAGAATTCCATATTTG
TCACCTATCTGGCCACTCTGGAGAACCGTTTCTCCTATGGGGAAGTTGTAGCTATAGTTT
CTTGGATGTCAGTTAACGTTCTATATATGTACATGCCGTTAACAATTAACAATTTGTCTG
TCGAG-------------------------------------------------------
------------------------------------------------------------
------------------------------------------------------------
------------------------------------------------------------
------------------------------------------------------------
------------------------------------------------------------
------------------------------------------------------------
------------------------------------------------------------
------------------------------------------------------------
------------------------------------------------------------
------------------------------------------------------------
------------------------------------------------------------
------------------------------------------------------------
----------------------------------------------------------at
gcaagACCAAAGGCTGCTTGCCTTTTTGCACTACCAGCGCTTTTTGGGTCTGACCAATAT
CGATTACTCGAACTGCTTGCAACGCTACGTGGTGCATGCAACCTGCGGCTCACGCAATGC
ACAGCTGTTGACATTGTGCCTTATATTTGCCGCACTCATAGAGCCGTTATTAGCCACACG
CGTGGATTACGTGGGCATAGAGTCAAGAGCGGGCAAAGTCTTTTACCAAATTGTTGTATT
TGCATCACCCACAACTGAGCTGCTGCTGCACATTTGGCTGCGCATGCAGCAGCACGTGCA
ACAGACTCTGTTGAATCGACTATCAGATTTGGCTGGGCGCTTGCAAGTGAACACCACGAG
CTTGAGTTGCCCTCGCTGGCTTTATCGCATCTGGTTGGGCATCAGTCTGCTGTATTCATG
GAATTTCCTGATTTATACGATCGACACCTGGCATGCAAGCAGCCAGCTGAAGCAGTTGCC
CAGCCTGATCTGCCTGTGCATGCACCTCGTGCTCATGAACTATGTCATCACGTGCTACAC
AGCTCTAGTTTATGTCGTGATGAGCCTGCTCCAGGCTCAGGCCGATCAGTTGCGTTTGGG
AGCTCTAATTACGCTGGAGGAGTTGACCAACAGCTTGTGCATTCACGATGAGCTACTGCT
GCTGTGCCACGAGGAGATTCTGCAAGTCTTCGGCGGTGCTTTAATATTTCCCTTTCTCTA
TTTTGTGCTGGATGCCACATTCATATGCTATATAGCCACGTTCGAGGATCGCTTCTCATA
TAAGGAAGTGCTGATGGTGCTTAGTTGGTTGACACCCCTTTTCTTATATATGGTCATGCC
CTTGATGATTAACAACGTGGCCAAGCAG--------------------------------
------------------------------------------------------------
------------------------------------------------------------
------------------------------------------------------------
------------------------------------------------------------
------------------------------------------------------------
------------------------------------------------------------
------------------------------------------------------------
------------------------------------------------------------
------------------------------------------------------------
------------------------------------------------------------
---------------------------------------------------ATGATAAAG
TATGAGCAAAGCGAGCTATATCCGTACTACCGTATTTGCCGATATATAGGCATCTTCTGC
ATACAATATATCAGCAGTAAGGATCGCTTTCGGCTGCGTCGCAGTCTCATCTGTTATGTG
GTGCACTTGGCCATGCAAATCTATTTGGTCGGCTGTATGGTATTATTGGTCACCTTTTGG
ACCTTTTGCTTCAAGAGCGAAATGACCGCAACGGGCAATCATTACGAGCGTTTTGTGCTC
TTCTCGGCCCTACTTATACAGTTCCTGCAGAATGCCTGGCTTATATGGCTGCAGGATCTA
CAGATGCGAATTGTGCGACAACTTGAGTTTTATAAGAGAAAATATTTGTTGACTGTGCAT
CTGGTGCTGCCTAAACGGCTGCTAGTTTTTCTTGTGATTTTCAATGTCATCTACTTTGGC
AACTTTTTGAAATTCTGTGTGACAGATTGGTTTGTCAATATATCGGGCTGGTTCACCTTT
AGCACGCTGGGCTTCCCCTTGCGTGCCCTCATCAGCAGCTTCATACAGGGCATCTATGTG
TGCCTCATACATGTCGTACGACATTTGTTGCGCAGCAATCAGGCCCAGCTGAAGGCTCTG
GTCCAACAGTTGCAACGGTCCAAGCGAAACTGCAGCGATATCCTGCGCCTGCGCGCCTGC
CTAGATCTGCACGATCGTCTGCTCTACTTGTGCACCGATGAGATCAGTCTGGTCTATGGC
TTCAGCATTTGGCTCTGTCTGCTGTTTTCCTCACTGGACGCGACCAGTATACTTTATATC
ATGATGGTTAGCAAGTCCGACAAAAATGTGTTGAAGCGTATTATTTCGACCGCTATATGG
CTCTCACCCACATTTATGAGCTCCGCGACGGCTTTGATGAGCGACACAGTCCATGTACAG
------------------------------------------------------------
------------------------------------------------------------
------------------------------------------------------------
------------------------------------------------------------
------------------------------------------------------------
------------------------------------------------------------
------------------------------------------------------------
------------------------------------------------------------
------------------------------------------------------------
------------------------------------------------------------
------------------------------------------------------------
--------------------------------------------ATGTTTTCCGGAACGG
AGTTGCGCATCTATTTGATCAGCCTGAAGTGTATCGGTTTACTTTGTATAACACACGATG
CTCGGACCCATCAGACCTATGAGAGCCAAATGGACCAGACCTTGGCCGTGATCGGTTTTT
CGTTGGCCCAATAGTCACATGGATGGCATTTGCGCATGTTTTGTTAACACCGGATAGCTT
TATGCTGCCCCTATATTCACGCCGTCGGTAATGCGTATTTGTTGATCAATTACGGCCTGG
GCTGCATAGTTATGGCACTCGTCTATCTCGGCATCTTTGTGAAACGTCGCCATTTATTGG
AGCTCCTCTCACTGCTGCTCTATCGCAATCGCAAGGATCTGAACAATTGCTATGCTAAAC
GTTTTCTAGGACGCTTTTGCATCTATGCGGGTCTGTCGGGTTTGTGTGCCGTGACGTACA
CCAGCGCTTTTCTGTTCTCTGAAATACCCGTAGTTCCGTGTATACTATTGAGTTTCATCT
ATACCTATAGCTACGTGCTGATAGGGCTTATCATGATACTCTATAGCTGCCTGGCGCAAG
TCTTGGCTGCCCTTTTGCACCTTTATAATCACGACTTGCTGGCCGCCACAAAAACAACTA
AGATCGAGCGCTGCGGCTTATGGAAACGTAATCAAATGCTCATCGTTTGCCACGAACAGC
TGAACTCTGGCTTTGGACTTGTCATGGCGCTTATTACGGCATTTGCGCTCTTCTCGGCAC
CGGCTGCTCCCTTTATATTGGTCACCACTGTCTTTGAACTGGATATAAATCAGGTTGGAA
TAAATATCGTAATTCGGTTATTGCTCATATGCATCATGTGGAATATACCTTGGCTAGTCG
CCATGATGATCATATTCCAAAAAGATGCCGTCTGGCAAGAG-------------------
------------------------------------------------------------
------------------------------------------------------------
------------------------------------------------------------
------------------------------------------------------------
------------------------------------------------------------
------------------------------------------------------------
------------------------------------------------------------
------------------------------------------------------------
------------------------------------------------------------
------------------------------------------------------------
--------------------------------------ATGTCTGGCAGTCGCGACCTAC
GTCTTTTTCGTCGTGTCCTATATTGGCTGGGCATGATGTGTGCCCAGTTCGATGATAGAG
ATTGTCTGCTACAGTCAACACCCAGCAGTGAGCGCTATGCGCTTTTTTATATGCTGGCCA
TACTGGTCGCAGCACTCGCTTGCTTTGCGTTTGCCTATCTGAGGCCGCAAGATCTGTATA
TGGGAGTATACAACGAGACGGGCAACTTCTATGAGACAATCAATATACGCTGTTTTTGCA
TAGGACTCTGGGTAGTTCATATATGCCTCTACATAAGACGTCGACGTCACATAGAATTGG
TCCAGAACCTACTCCAGCTGAATCGTTTGTGCCCAAATACAGCTAACGAACGTATCTTTC
GACGCAACTTTATATGCTATGTGGTTCTGGCACTGATCTGTCTGATGAATTATTTAAATG
GCTATGCAAGGGCGGACTTGTCCAAAATTGCTGCGCTTGTCTATATATTTGTCTATCTGT
ATAGCTTTCTGGTGATGTGCCTGGTGCTTGCGTTTTTTGTATGCTTGCAACATATTGTGG
CAGCCGGCCTAGCAAATTATAACATCCAATTGGCGGAAAGTAACTCTGTGACAAATCGTA
GACATTTGCTCTACCAAAGGTATCGCCTACTGGACACGATTGCTGTTGAGCTGTTTGCAT
GCTTTGGACTCTTTATGCTGCCGATTGTACCACTCGTGTTGTTCTTGGCCCCATCTGGGC
CTCTATTTCTGATTAGCACCGTGATGGATGGCAAGCTTGTGGGCTTTTTTCAATATGCCA
TCTTTTGCTTCACCGCCAGCCTGTGGAATGTCCCCTGGCTAGCTATGATGACATTCATAT
TGCGCTCCAATGTCATCACAGTTGAA----------------------------------
------------------------------------------------------------
------------------------------------------------------------
------------------------------------------------------------
------------------------------------------------------------
------------------------------------------------------------
---GCCAACAAAACAGCCAAAATACTTGCAAAAATACCTAGGACTGGCTCTGGTCTGGAC
AGAATGGT----------------------------------------------------
---------------CGAAAAGTTTTTGCTTAAAAACCTGCGTCAACAGCCCATACTGAC
AGCCTATGGTTTTTTCGCACTAGATAAGAGTACGCTATTCAAG-----------------
-----------------------------------------------CTCTTTACAGCCA
TATTCACGTATATGGTGATATTGGTACAATTTAAGGAAATGGAGAACTCTACTAAATCAT
TGCAGAAATCATAA
>Dwil_Gr39aA1-3BED__gene
ATGACCCTGTTACATGCGACTTTAGGCTGCTCGGCGTATTTTATTATCGCCTTTTGGAGT
GAACCTTATGAGACATATTTAACCGGTGTAACCAATCATTATGGCCATATTCTTGGTCTT
TTTGAGCCATTGTCGCTCAATGTGTTGATAGTTTGGTTGTATCTGCACAAATATCGTCAG
ATATTGTTGATTCAAAGACTGCTCAAACTGTCAATCTTTTGTAAGGATCTAACCATTCCG
CGTTGGATATTTCGCCTTTGGCTAGCTTCAATTTTGCTTTATATTTCCGCTAATCTTAAC
TACTGTTGGACAAGTACTGCATGGTGCAATGATCTTTATGACAAGCTCTTTGTAGTGTCC
TACACTCTGCGACAGATATATTTCCATTATCTGGTATCCCTTTTCATGGCAATTGTTCAC
GTAATGAAACACATTATGCGTACTCATCGACACGCTTTGGCGAATAGTTTGATATTGCCA
ATACCCGAATTGACCAAAATTCTCTTTGTCACTCTGGGGAGTTTTGATGAAATCCTATTT
CTGTGTGAACTGCAAGTGAATGTAATATATGGAGGACCACTCACGCTTCATGTGCTCTAC
GCTATTCTGAGTATAGCTGCGACTGGTTACAAATTGTCGCTGAACCGATACCGCATTCGA
AGTATTTTATATGAAATTATGTGGCTACTACCGATCGCCACATATACAACATTTTGCCTT
GTCTGGAGTAATCGACTGCAGGAGGAGGTAAGTGAATCTCCCCTTAATTGACTCCTATAA
TTGCTATGCAGAGCAGGGAACTTTACCCTGGAGTCTAAGGCCAAGACAATAGTTTGAAAG
TCAACACTTTCAGACTTGAGTGGCAGTCGTTTCGCCACATTACTGCG--ATGCAGACTAC
TTTGAACGCGTACATAGTAATCCTTCGTTATTTGGGCCTCACCACTGCTCGATATGAAGA
GGGTGGTTTCTATCAATTAAAATATACGTGGTTCTTTGTCTCCATCCACTGCGTTCTGCA
GTTCACATTACTATGGAACGTGTACTACATTTTGACCGATGTCTTCTTGGCACTAGTCGA
CACAACAGTTTTTATACAAAAGTTGATTGCTCTGACGGAGTCCGCTTCACTAATGATAAA
GCTCTTCTGGATGCTTATCATGCAGCGGCGTCAATATAGTCTCCTGGAAGCTCTCCAGCG
ACTCTCTGTAAAGTTTGACACAATGTTTCTGCCTCGATGGATGTTATTCTGTTGGATTGC
TGCCACTTTGATTCACATCCTGAGCGTCGTTTATTGGATTATCGCCTTTGTGCTCGAGCC
AAGTCCGTACAATCTGTTGCCATTGGTGACATATCTGGGACACTGGGTTTACTGCAACTA
CATCGTTACTTTTTACATGGCTATGGTTCATCGAATAGCTCAGATATTGCGGTGCAATTC
TGCGAAACTGGCCCAAGATCTAGGCAAGAAAGGTGATCAGCTGAAAAAGAAGGGCGTTCT
ACGACATCTGGGAGTGTACGATGAAATCATGTTGCTTTGCTCAAGCCACATGAATGTCAT
ATATGGACTACCAATTTGTGTGGACATGTTCTATACAACCATTGCAATTACCTCGAATCT
ATACTATGTGTGGCTCTACGGGCTGGAATTACTAGATTCCTTGCAAATGTTTACTCGGAT
TGGTACCATAACAATATTTATGGTAATGCCGCTTTGGTATAATAATTTAAATGACGAGGT
AAGTGCCATTACCCACAATCAAAAAAGCTGTGACCACATAGAGCAAGCTGTTGTCTCTTA
AGACCAGCAACTGTTGAGACGCTTTAATAGAACTCCACAGGCATTGGCTTCTCTCGATAA
AAAGAACCTTTTTTGTATACAACAACCACTTAATGAAATTATTTAAAGCCAGTCGAATTG
AATATGTTATTTTGATCGACTTCTAAACGAATTATTTTGAACATCTATGGTTTTAAATCA
AAAATGAAGTAAGGATACACCATACACCAGTAAAGCAAATATTTCAACTTTATTAAACAA
ATGCATTTTCACATGCTTCTTACAAGCATATCTTACAATTAGTATCTCGCTCACTCAATC
ATACGAGCACCCTAGCGCCCCCACCAGCCAACGGCCAACTCCGGCCTTATGTAAAAACAT
TTATATGCATAACTCGACTGTTTTTTGTCCGATTTTGATCAAATTTAGTATTTTGCTAGA
TATTAGTATTAACTTTAAGTGTGCCAAATTTGATTGCATAAGGTAAAAAAATACGGGAGA
TAATCAAGTTTTTCAAATTACGGCGGAAAAGGGCGTGGCAAAATTTTTATGCATACAAAA
TGTGTGCATTTACTAAGCGAATATACATACCAAATATGGTGTCTCTAGCTGGAATAGTTT
TTGAGATAAACGCTTTTTTTAAATTGCGGGGGCGGGAAGGGGCGTGGCAAAAATTTGAAA
TAAACTTGATCACTCTACATACTACAGGAGTCTACATACCAAATTTGGTGGCTCTAGCTC
TTACAGTCTCCGAGATTTAGGTGTTCATACGGACAGACGGACGGACGGACAGACGGACAG
ACGGACATGGCTAGATCGACTCGGTTGTTGATCCTGATCAAGAATATATATACTTTGTGG
GGTCGGAGATGCTTCCTTCTGCCTGTTACATACATTTTGGCGACTTTAATATACCATTTC
ACCCTATGGGTGTATGGTATAATTAATATTATTGTTCAAACAGTTAGAACAAATAGTGAA
CAATCTGTCGATATGTATTGATCATCACAGAAGTTGTATTTATCTGATCTGATTAATATT
TTATGAATTTTCCCAATTGCACAATGGTTCGAACGATGGTTTTTATGGCATAACCTCTAA
TTGAAATAGGAGACTATTGAAACTTTCCAAGTCTAAGAAGACTTATTTAATTCTATTTTA
CGCAACATTGGTAACCTAATTAAATTTTCTATAAGTCATAAGACGTAAAACTACACACAG
ACATACAAACAAAACATTTCGAGAATTCCCAAAATATAAGGTATTTTAAATTGCGTCTTG
CATACCTTAAGGTGCTAATTTACCCCAGGATGCATTCCATTTAATTTGTTTGGGTGATGA
AACAGTCTCAATACCTTTTATCTTTTGCAACTGTTAACCCCTTCGGTTTTGCTTTGATCT
CAGACTATTTAGTGTCCCCTAATGTCATCAGGAAAGGATGGAAAAAAGTATCTTTTGCTA
CTCAGGAATTTGAATTTGGTAAAAAATAAAAGGAAAAATTTCCATAAGGTCAACCTTACT
TGCGCAGTCCAAATGAGGATTAATTAAGAAGGCCCTATTCACATTTTTAGATGAACCAGA
AAACGAAGTCTAATAGAGTAGTTGGATTTACACCATTTTGGTCCTGAAAACTCTGTCAAA
GTTAACCTTAAGTCGGCTAGACCCCAGTTCTTATTAAATTCAAACGCCAAAATAGATATT
CGGTGAAATGTCGCAATTTCAAACTCAATACTCGAATTCGGATTGGGATTATGTTGATTT
ACTCTTGTAAAATTATAACTGATTTCCAGTCTGTTTTCAACAAGGTCAAGTCCGCCAATA
TGTTGTCACCAAATACCAATATTAATTAACTTTCGTCTTTAATGATTGGAAAAATCAATA
TATTTTATGGATACGCCAAGTCCCGTTGATCTTTCGTTGAGATAAGCACTTTATTTTGCA
TCGGAAAATGAAGCTTTTAAATTAATTGTGACAAACCACAAGGCAATACTCCATGGGAGC
ATCTCTAAGCAATTTGATTAAGTGGAAAACTGATGTCTGATAAACACAATTATTGAAACG
TTGAGCAGTTCTATCCCAGTGTCAGTGCTCAGACGTCATCGCAAGTTTAGTGAAACAAGT
GAATTTACGGGTATTGTTTGTCTATTGAAATGACGCAAAGGCAAGTTCCGATTTTACGGT
TCTTGCACTATCAACGCTATTTGGGATTAACAGACCTAGAGTATTCCAGCTCGCTCTCCT
GCTACCAAATCAACGCAAACTGGTGTTCGTTGGCCATCCAATTGGCCGTGCATGGCACTC
TATTGTCTGCCTTCTTGGCCACCATTACGAAATCGATGAGCTATTTGGAGACAAAGTCAA
AGACAGGCGACATTTTTGACCATTTGGTAATTTTAGCAGCTCCTGTGACCCAAACTCTGG
CAAATTTCTGGTTTCACTGCCATCAGGAAACTCAGTTAACTCTCGTACAGCGCTTGGGCC
AAATAGCTGGCCTCTTACATGTTGATACCTTGGCTTTGAACGAACCACGCCGGTTCTTTC
GTCTTTGGCTGGGTGTTTGTTTCTATTATATTTTCAATGTGCTAACATTTGCGATAAGCA
CTTGGATAGAGAAGCCCTTTTTGTCCCATGCTTTGGCCCTTATTGGGTTCACTTTGCGTA
TGCTTTGCTCCAACTACATAATAACTTGTTATGCTTCTTTGGTGTGTGTGCTGAAGCAGT
TATTTCAGGCTCAGGCAAATCAACTGAGTGATCTAGTAACTAGAAGTTCCGAATTCGTAT
GTCTAAGCAAAATAGCAAACAATTTGCGCACACACGATGAGTTGGTTTTGTTAAGTCAGA
GAGAGATGGTTGAGGTCTATGGAGGCACATTGCTCTTTCCCATTTTATTCCTAGTCTTGG
ATGCCACATCCATAATCTATGCATCCACCCTGCAGTGGAGGCATACCCGCTCATACATGG
CGCAAATAACCGTTTGGCTCACACCGTTAGTTCTGTATCTAAGCATTCCGATGGTGATCA
ATGACTTGGCTAATCAGGTGAGTGTCTCTCCTTTGTTCGGAAATCAAAACAACTCCAAGC
TAATATAATCAAGCTAATGGGGGCATTCTCTGGAAGCTTCACTTGGCTGGCTTCAATTTA
GTGTTAGTAAGACCACGCCATGAACAAGTTGGAAATCAGTGAGCTCTGTTCGTTCTATCG
CATTTGCCGCTATTTGGGCATATTCTGTATTCACTACAATTCGCAGAGGGAGCGCTATCG
GTTGCGCCGAAGCCTCATCTGCTACCTTGTGCACTTTGCCTTGCAGACCTACTTAGTTAG
CTGCATGGTTATTTTGGTGATATATTGGAAATGGTGTTTCAAGAGTGAAAAGACCACGAC
CGGGAACCATTATGACCGTCTTGTGCTGTTTCTTGCCTTATGCATGCAGTTCGTGCAAAA
TGCTTGGCTGATTTGGCTTCAAGGTCCCCATCTGCGAATCGTCCGTCAATTGGAACTGTA
TCGACGCAAGTATCTAACTCATATGCGGCTATCGCTGCCCAAACGCATGCTCTTGATTAT
TGCAATTACCAATATGCTATACTTGATGAACTTTCTGAAGAGCTGTGTCTTGGAGTGGTT
TGCGAATGCCTCACGTCTGTTTGTCTTTAGTACACTGGGCTTTCCCTTGCGGTGTCTTAT
TACTAGCTTCACAATGGGCACCTATTTGGGTCTGATTAACATTGTTTATCACGTTCTCCA
ATGGAACCAATCACAAATGGTCGTAATCGTAGAACAACTAAGCCATCCCAAGCGCAGCTG
TGAGACCATCCTCCGCCTACGCTGCTGTTTGGAGTTATACGATCGATTGGTCCTGTTGTG
CAACGAGGAGATTAGCTTGGTGTACGGCTTCATTGCATGGCTATCGGTGTTGTTCGCTTC
GCTGGATGTCACTGGCATTATCTATCTCACTATGGTTATTCAAACGGATAAGTCTCTGGG
CGAACATTTGCTGTTCAATATCATTTGGCTGTCGCCCACCCTGATGACCTGTGCGGCGGG
CCTCATGAGTAATCGTGTGGCCATTCAGGTACGTTAACCCATATCAATCGGACATATCGA
CTCACTCCGTTTGTTGATTAAGTCTTGAGATAGTATTTATTCTTTCGTCCGACCGCGAGT
TCCTTTAGTTAGTTAGTTGGTTAGTGGCTCCGGTCATGTCATGTCATTCGGTGCTGAGCT
GCGCGTGTATTTGGTTAGCTTGAAGTGCCTCGGGTTGCTTTGCATAACACATGATGCATA
TCGTACCCATGCATCCGATAACGATAACATCCTTGCACTGGTCGGTCTTCTGCTAGCTCA
GTGCTGTTCAGTCTTCGCCCTGAGCCGCATCTTGGCCACCCCGCAACAGTTTCAAATGCA
GGAATACAGTCATGTCGGAAACACTCACATGATAATCAATTATGCGCTTGCCTGGCTAAC
TATGTCGTTGATCTATCTCTACTTTTACATCCGGCGTCGCCGCTTTTTGTTGTTGGTTTC
ATTAATACTACACCATTACCGTAAAGACCTGCGCGGGTGCCATAGAGCGTGTTTTCGTCG
TAACTACTTAATATACGCCGGACTAAGTGCACTGAGCGGATTCATGTACCTCAAGGCCTA
CACTCACGCCAAACTGGAAGCTTTACCTCGTTTCCTGTTGGCTTTTACATACACCTTTAG
TTTTGTGCTGATAGGAATTGTAGTGGTTTTCTACAACTGTCTAGTTCAAGTTCTGTCCAG
CCTTGTGCGTCGCTACAACGAAGATCTGTCCGACGCTGCCACCACAACGATCCCGTCTAC
AGCAGTGTGGCGCCTGCGTCTGGAACAACGAAATCGGCTGATCTGGGTTTGCTACGAGCA
TCTGAACCGTGACTTTGGCCTTGTGATGGTTTTTATTATGGCGTATATACTGTTCTCGGC
ACCGGCTGCCCCGTTCTTTCTAATAACTATGGTGTTCGAAATAGACAGACGTATGGGGCA
TGAAGATATGTGGCACGCCTTGGTTACCACTATACTATGGAACATGCCCTGGAACTTTGC
TCTGGTAATGCTATTGCGCACGGATGTTGTATGGAGAGAGGTAGGTGGTAGGCCCCGGAC
AATCCCATGCGTGAGGAATTTGTCACTTGACAGACAGGTTCAATATTTATTTAGTCTCAT
GGGTGTTTTGTGTCATTAAACAAATTAGTTAATAGGGCTTAGATTCCTTAGCACTTGCCG
AAAATTGAATTCTCTCCAATTAATTAGTTGATTGGCATTTGTACTAGCTACTTTATTTTC
AATTATTATTTACAAGCCATATGATTTACTGAAGAGCCCCTGCGTCCAAAATATTCTTGG
GCTGATAGTTATTGCCATTATTGATGAAGCTGTCGATTAATCAGCTGCAGCACTGACTAA
ATCAACAATATAATGTGCACCAATTAGGTTGATTAGTTTGGTAGCTGCTTTCGTTGGGAT
AGGATGCCCGGAGGGCAGTATTACGCCGGCCAGCATGTCCACCTGTCGCGATCTACGTTT
GTACATTCAACTTTTGAACGCGTTGGGAATGATGTGTTGCCAACTGGATGAAGGTCCTTG
TCTGGTTACAGCGACCCCACGTTGCGAACGGTATGCCCTAAGCTATACCATGGGAGTGAT
AGCGACGTCCATGGCCTGTTTTACCTATGCCCACATGGAACCGCAACGTTTTTACATGTT
AATCTACAATCGAACGGGAAACTTTTACGAGACAGTTAACTTTCGATGCACGTGCCTGGT
CCTGATTCTACTCTACGTGTGCCTGTATTTTAGGCGACGTCGACATGTATCCTTGGTGCA
AATTCTTTTGACACTCAATCGGGAATGCCTCTCATCTGGCTTAGACCGTCGCTTTCTCAA
CAATCTAATTCTCTACGGAGTTCTTTTGCTTCTATGCTTCGGAAACTATTTGAATGGTTA
CTGCCATGCCGGAATGTCGACTTCCGCCTTAACAATCTATGTGCTGGTAAACACATATGC
CTTTGTGGTCCTGTGTTTGCTGCTGATCTTCTTTGTGTGCCTGAAACAGATAATGGCCGG
TGGTCTCCTCCACTACAATCAGCAGATGATGCTGGGTTTCGCGAGGCCTAAGTACATCAG
GGCCTTGAGGGAAAGGCAAAAGCTTTTAGCACTTTGTGCGGGAGAGCTTAACGAGTGCTT
CGGGTTGTTAATGCTGCCCATTGTGGCTCTGGTCTTACTCAAGATGCCATCGGGCCCTTT
TTATCTAATAAGCACTGTGATGGAAGGTCAATATGGGGATTCAGTAAAATTTACGGTGAT
GTTCTTAACTGCTTCTTTCTGGGATGTACCCTGGTTGGTAATCATGATCTTGATGCTAAG
AACTAACGGGATTACCTTAGAAGTGGGTTATAGGAATACCCATATGTTGAATTTAAATAT
CCAATTTCCATCTCAAACGTTTTCTTTTCCAGGCAAACAAAACAGCCAAGATCCTGTCGA
AAATCCCACGGACTGGAACTGGCCTAGACAGAATGGTACGTACACAAGGCAGGAACTTTG
GCATTTATTTTGATTTGATGCTTTTTTTGCTAGGTTGAGAAGTTCCTGTTAAAGAACCTA
CGACAACAACCCATTTTAACGGCCTATGGATTCTTCGCTCTGGACAAAAGCACTTTGTTT
AATGTACGTAAGAAAAATTACCGCACCACAAACTAGTCAATATATTTATTTTCCAGCTCT
TTACGGCAATCTTTACGTACATGGTGATTTTGGTGCAATTCAAGGAAATGGAGAACTCTA
CCAAAGCCATCCAAAGAGGGACAGCGGCAGGACAACAAAATTTCACCCAACAGTAA
>Dwil_Gr39aA1-3BED__transcript
ATGACCCTGTTACATGCGACTTTAGGCTGCTCGGCGTATTTTATTATCGCCTTTTGGAGT
GAACCTTATGAGACATATTTAACCGGTGTAACCAATCATTATGGCCATATTCTTGGTCTT
TTTGAGCCATTGTCGCTCAATGTGTTGATAGTTTGGTTGTATCTGCACAAATATCGTCAG
ATATTGTTGATTCAAAGACTGCTCAAACTGTCAATCTTTTGTAAGGATCTAACCATTCCG
CGTTGGATATTTCGCCTTTGGCTAGCTTCAATTTTGCTTTATATTTCCGCTAATCTTAAC
TACTGTTGGACAAGTACTGCATGGTGCAATGATCTTTATGACAAGCTCTTTGTAGTGTCC
TACACTCTGCGACAGATATATTTCCATTATCTGGTATCCCTTTTCATGGCAATTGTTCAC
GTAATGAAACACATTATGCGTACTCATCGACACGCTTTGGCGAATAGTTTGATATTGCCA
ATACCCGAATTGACCAAAATTCTCTTTGTCACTCTGGGGAGTTTTGATGAAATCCTATTT
CTGTGTGAACTGCAAGTGAATGTAATATATGGAGGACCACTCACGCTTCATGTGCTCTAC
GCTATTCTGAGTATAGCTGCGACTGGTTACAAATTGTCGCTGAACCGATACCGCATTCGA
AGTATTTTATATGAAATTATGTGGCTACTACCGATCGCCACATATACAACATTTTGCCTT
GTCTGGAGTAATCGACTGCAGGAGGAG---------------------------------
------------------------------------------------------------
-------------------------------------------------atgcagACTAC
TTTGAACGCGTACATAGTAATCCTTCGTTATTTGGGCCTCACCACTGCTCGATATGAAGA
GGGTGGTTTCTATCAATTAAAATATACGTGGTTCTTTGTCTCCATCCACTGCGTTCTGCA
GTTCACATTACTATGGAACGTGTACTACATTTTGACCGATGTCTTCTTGGCACTAGTCGA
CACAACAGTTTTTATACAAAAGTTGATTGCTCTGACGGAGTCCGCTTCACTAATGATAAA
GCTCTTCTGGATGCTTATCATGCAGCGGCGTCAATATAGTCTCCTGGAAGCTCTCCAGCG
ACTCTCTGTAAAGTTTGACACAATGTTTCTGCCTCGATGGATGTTATTCTGTTGGATTGC
TGCCACTTTGATTCACATCCTGAGCGTCGTTTATTGGATTATCGCCTTTGTGCTCGAGCC
AAGTCCGTACAATCTGTTGCCATTGGTGACATATCTGGGACACTGGGTTTACTGCAACTA
CATCGTTACTTTTTACATGGCTATGGTTCATCGAATAGCTCAGATATTGCGGTGCAATTC
TGCGAAACTGGCCCAAGATCTAGGCAAGAAAGGTGATCAGCTGAAAAAGAAGGGCGTTCT
ACGACATCTGGGAGTGTACGATGAAATCATGTTGCTTTGCTCAAGCCACATGAATGTCAT
ATATGGACTACCAATTTGTGTGGACATGTTCTATACAACCATTGCAATTACCTCGAATCT
ATACTATGTGTGGCTCTACGGGCTGGAATTACTAGATTCCTTGCAAATGTTTACTCGGAT
TGGTACCATAACAATATTTATGGTAATGCCGCTTTGGTATAATAATTTAAATGACGAG--
------------------------------------------------------------
------------------------------------------------------------
------------------------------------------------------------
------------------------------------------------------------
------------------------------------------------------------
------------------------------------------------------------
------------------------------------------------------------
------------------------------------------------------------
------------------------------------------------------------
------------------------------------------------------------
------------------------------------------------------------
------------------------------------------------------------
------------------------------------------------------------
------------------------------------------------------------
------------------------------------------------------------
------------------------------------------------------------
------------------------------------------------------------
------------------------------------------------------------
------------------------------------------------------------
------------------------------------------------------------
------------------------------------------------------------
------------------------------------------------------------
------------------------------------------------------------
------------------------------------------------------------
------------------------------------------------------------
------------------------------------------------------------
------------------------------------------------------------
------------------------------------------------------------
------------------------------------------------------------
------------------------------------------------------------
------------------------------------------------------------
------------------------------------------------------------
------------------------------------------------------------
------------------------------------------------------------
------------------------------------------------------------
------------------------------------------------------------
-----------------------------atgacgcaaaggcaagttCCGATTTTACGGT
TCTTGCACTATCAACGCTATTTGGGATTAACAGACCTAGAGTATTCCAGCTCGCTCTCCT
GCTACCAAATCAACGCAAACTGGTGTTCGTTGGCCATCCAATTGGCCGTGCATGGCACTC
TATTGTCTGCCTTCTTGGCCACCATTACGAAATCGATGAGCTATTTGGAGACAAAGTCAA
AGACAGGCGACATTTTTGACCATTTGGTAATTTTAGCAGCTCCTGTGACCCAAACTCTGG
CAAATTTCTGGTTTCACTGCCATCAGGAAACTCAGTTAACTCTCGTACAGCGCTTGGGCC
AAATAGCTGGCCTCTTACATGTTGATACCTTGGCTTTGAACGAACCACGCCGGTTCTTTC
GTCTTTGGCTGGGTGTTTGTTTCTATTATATTTTCAATGTGCTAACATTTGCGATAAGCA
CTTGGATAGAGAAGCCCTTTTTGTCCCATGCTTTGGCCCTTATTGGGTTCACTTTGCGTA
TGCTTTGCTCCAACTACATAATAACTTGTTATGCTTCTTTGGTGTGTGTGCTGAAGCAGT
TATTTCAGGCTCAGGCAAATCAACTGAGTGATCTAGTAACTAGAAGTTCCGAATTCGTAT
GTCTAAGCAAAATAGCAAACAATTTGCGCACACACGATGAGTTGGTTTTGTTAAGTCAGA
GAGAGATGGTTGAGGTCTATGGAGGCACATTGCTCTTTCCCATTTTATTCCTAGTCTTGG
ATGCCACATCCATAATCTATGCATCCACCCTGCAGTGGAGGCATACCCGCTCATACATGG
CGCAAATAACCGTTTGGCTCACACCGTTAGTTCTGTATCTAAGCATTCCGATGGTGATCA
ATGACTTGGCTAATCAG-------------------------------------------
------------------------------------------------------------
-------------------ATGAACAAGTTGGAAATCAGTGAGCTCTGTTCGTTCTATCG
CATTTGCCGCTATTTGGGCATATTCTGTATTCACTACAATTCGCAGAGGGAGCGCTATCG
GTTGCGCCGAAGCCTCATCTGCTACCTTGTGCACTTTGCCTTGCAGACCTACTTAGTTAG
CTGCATGGTTATTTTGGTGATATATTGGAAATGGTGTTTCAAGAGTGAAAAGACCACGAC
CGGGAACCATTATGACCGTCTTGTGCTGTTTCTTGCCTTATGCATGCAGTTCGTGCAAAA
TGCTTGGCTGATTTGGCTTCAAGGTCCCCATCTGCGAATCGTCCGTCAATTGGAACTGTA
TCGACGCAAGTATCTAACTCATATGCGGCTATCGCTGCCCAAACGCATGCTCTTGATTAT
TGCAATTACCAATATGCTATACTTGATGAACTTTCTGAAGAGCTGTGTCTTGGAGTGGTT
TGCGAATGCCTCACGTCTGTTTGTCTTTAGTACACTGGGCTTTCCCTTGCGGTGTCTTAT
TACTAGCTTCACAATGGGCACCTATTTGGGTCTGATTAACATTGTTTATCACGTTCTCCA
ATGGAACCAATCACAAATGGTCGTAATCGTAGAACAACTAAGCCATCCCAAGCGCAGCTG
TGAGACCATCCTCCGCCTACGCTGCTGTTTGGAGTTATACGATCGATTGGTCCTGTTGTG
CAACGAGGAGATTAGCTTGGTGTACGGCTTCATTGCATGGCTATCGGTGTTGTTCGCTTC
GCTGGATGTCACTGGCATTATCTATCTCACTATGGTTATTCAAACGGATAAGTCTCTGGG
CGAACATTTGCTGTTCAATATCATTTGGCTGTCGCCCACCCTGATGACCTGTGCGGCGGG
CCTCATGAGTAATCGTGTGGCCATTCAG--------------------------------
------------------------------------------------------------
----------------------------------------ATGTCATTCGGTGCTGAGCT
GCGCGTGTATTTGGTTAGCTTGAAGTGCCTCGGGTTGCTTTGCATAACACATGATGCATA
TCGTACCCATGCATCCGATAACGATAACATCCTTGCACTGGTCGGTCTTCTGCTAGCTCA
GTGCTGTTCAGTCTTCGCCCTGAGCCGCATCTTGGCCACCCCGCAACAGTTTCAAATGCA
GGAATACAGTCATGTCGGAAACACTCACATGATAATCAATTATGCGCTTGCCTGGCTAAC
TATGTCGTTGATCTATCTCTACTTTTACATCCGGCGTCGCCGCTTTTTGTTGTTGGTTTC
ATTAATACTACACCATTACCGTAAAGACCTGCGCGGGTGCCATAGAGCGTGTTTTCGTCG
TAACTACTTAATATACGCCGGACTAAGTGCACTGAGCGGATTCATGTACCTCAAGGCCTA
CACTCACGCCAAACTGGAAGCTTTACCTCGTTTCCTGTTGGCTTTTACATACACCTTTAG
TTTTGTGCTGATAGGAATTGTAGTGGTTTTCTACAACTGTCTAGTTCAAGTTCTGTCCAG
CCTTGTGCGTCGCTACAACGAAGATCTGTCCGACGCTGCCACCACAACGATCCCGTCTAC
AGCAGTGTGGCGCCTGCGTCTGGAACAACGAAATCGGCTGATCTGGGTTTGCTACGAGCA
TCTGAACCGTGACTTTGGCCTTGTGATGGTTTTTATTATGGCGTATATACTGTTCTCGGC
ACCGGCTGCCCCGTTCTTTCTAATAACTATGGTGTTCGAAATAGACAGACGTATGGGGCA
TGAAGATATGTGGCACGCCTTGGTTACCACTATACTATGGAACATGCCCTGGAACTTTGC
TCTGGTAATGCTATTGCGCACGGATGTTGTATGGAGAGAG--------------------
------------------------------------------------------------
------------------------------------------------------------
------------------------------------------------------------
------------------------------------------------------------
------------------------------------------------------------
------------------------------------------------------------
----------------------------------ATGTCCACCTGTCGCGATCTACGTTT
GTACATTCAACTTTTGAACGCGTTGGGAATGATGTGTTGCCAACTGGATGAAGGTCCTTG
TCTGGTTACAGCGACCCCACGTTGCGAACGGTATGCCCTAAGCTATACCATGGGAGTGAT
AGCGACGTCCATGGCCTGTTTTACCTATGCCCACATGGAACCGCAACGTTTTTACATGTT
AATCTACAATCGAACGGGAAACTTTTACGAGACAGTTAACTTTCGATGCACGTGCCTGGT
CCTGATTCTACTCTACGTGTGCCTGTATTTTAGGCGACGTCGACATGTATCCTTGGTGCA
AATTCTTTTGACACTCAATCGGGAATGCCTCTCATCTGGCTTAGACCGTCGCTTTCTCAA
CAATCTAATTCTCTACGGAGTTCTTTTGCTTCTATGCTTCGGAAACTATTTGAATGGTTA
CTGCCATGCCGGAATGTCGACTTCCGCCTTAACAATCTATGTGCTGGTAAACACATATGC
CTTTGTGGTCCTGTGTTTGCTGCTGATCTTCTTTGTGTGCCTGAAACAGATAATGGCCGG
TGGTCTCCTCCACTACAATCAGCAGATGATGCTGGGTTTCGCGAGGCCTAAGTACATCAG
GGCCTTGAGGGAAAGGCAAAAGCTTTTAGCACTTTGTGCGGGAGAGCTTAACGAGTGCTT
CGGGTTGTTAATGCTGCCCATTGTGGCTCTGGTCTTACTCAAGATGCCATCGGGCCCTTT
TTATCTAATAAGCACTGTGATGGAAGGTCAATATGGGGATTCAGTAAAATTTACGGTGAT
GTTCTTAACTGCTTCTTTCTGGGATGTACCCTGGTTGGTAATCATGATCTTGATGCTAAG
AACTAACGGGATTACCTTAGAA--------------------------------------
--------------------------------GCAAACAAAACAGCCAAGATCCTGTCGA
AAATCCCACGGACTGGAACTGGCCTAGACAGAATGGT-----------------------
-----------------------------------TGAGAAGTTCCTGTTAAAGAACCTA
CGACAACAACCCATTTTAACGGCCTATGGATTCTTCGCTCTGGACAAAAGCACTTTGTTT
AATGTAC-----------------------------TCAATATATTTATTTTCCAGCTCT
TTACGGCAATCTTTACGTACATGGTGATTTTGGTGCAATTCAAGGAAATGGAGAACTCTA
CCAAAGCCATCCAAAGAGGGACAGCGGCAGGACAACAAAATTTCACCCAACAGTAA
>Dyak_Gr39aABCD__gene
ATGGGCACAAGGAATCAAAAGCTTCTGTTTTTCCTGCACTTTCAACGCTACTTGGGCCTT
ACAAACTTGGACTTCTCAGAATCGCTGCATATTTACTGCCTCCATGGTACTTGGACTTCA
GCTGCGACTCAAATTTTGGTAGTTGGTGTTTTTATGGCCGCTCTGGTGGGACCACTCGCC
GAATGCATTTACTACATGGATACTAAATCGCAAACTGGAAACACCTTTGACAATGCTGTG
ATACTGACCACCTCGGTCAGTCAATTGCTAGCCAATTTTTGGATGCGCTCGCAGCAGGAA
TCGCAAGTGAATCTGCTGCAACGACTTTCGCAGGTGGTGGGGTTCTTGGAATTTGAGCCT
TATATTGTGCCACAGATCCGTTGGTTTTACCACATTTGGCTATTGGTTTGCCTTATCTAC
GGAGTCATGGTGACGCATTTTGGCATACATTGGTTGAAAAATATGCAGTTGAGCCGTGCC
CTAACTCTGCTGGGATTTGTATCTCGGTGCATTTTGGCGAACTTTCAATTCACCTGTTAT
TCCGGCATGGTGTTGGTCCTGAAAAAACTGCTTCAAGTCCAGTTCAAGCAACTGGAGCAG
CTGGTGTCCACCAACTCCATATCAATGGCTGAAGTGTCCGGCTATTTAAGAAGCCACGAT
GAAATCCTGCTATTGGGTCAAAGAGAACTGATTGCCGTTTATGGTGGAGTCCTACTTTTT
CTCTTCATATACCAGGTCATGCAGTGTATATTAATATTTTACGTCAGCAACCTAGAGGGG
TTTCATTCAAGCAATGACCTGGTTCTCATTTTCTGTTGGCTGGCACCGATGCTTTTCTAT
CTCATCCTACCCTTACTCGTTAACGACATACACAATCTGGTAAGTTTATGTTAACGCTTG
AATGTCCTTTTAATGAAAACATGTTAAAGTGTTATAATGAGATCTAATGACTAAGTAATA
CTTATTTATGTTGCTTTTATCGAAATTGAACCTACACTTTCGTCAAAATACTTTAGGTAC
GAAGTATTCGACCAAGAATTGGCTTTGGAAAATTAACCACAAAAATAGCGGTTCAGCTAG
GTTCATCAGTCATTCGATATGGACTTCAAACCGAGTGAACTCTGCGCTTACTACCGCCTT
TGTCGATATCTGGGGATATTCTGCATTGACTATAATCCCGCTAAAAAAAGAATCCGGTTG
CGTCGCAGCGTTCTCTGTTACGTAATTCACTTTGCCTTGCAAGCCTACTTGGTTGGTTGC
ATGTCCGTCATGGTCACATATTGGCGTAGGTGCTTCAAAAAAGAGCTTACCACGACTGGA
AACCACTTCGACCGACTTGTTATGGTAATGGCCCTTGGTATTCTGGTTGTCCAGAATGCG
TGGCTCATCTGGCTGCAAGCCCCACATCTGCGAATTGTTAGGCAAATAGAGTGTTACCGA
CGGAGGCACTTGGCTAATGTTCGTCTGCTCCTCCCCAAACGTCTGCTTTGGCTAATTATT
GCAACCAATGTTCTCTACATGGTGAACTTTATCAAGACGTGTGTACTCGAATGGTTGACG
GATGCTTCTCGACTTTTTGTCATTACCTCCTTGGGATTTCCTTTACGATATCTGGTAACT
AGTTTTACAATGGGCACATACTTTTGCATAGTACATATTGTACGTCTCGTGCTCATCTGG
AATCAGTCGCAGATTAACGCGGTTATAGATGAATCGGCAGACCTCAAAAAAACTGGCGCA
AACCGTATGCGTTTACGCGCGTGCTTGGAGGTGCACGATCGCCTGATAATGCTTTGCAAT
GATGAGATCAGTCTTGTCTACGGGTTCATCGCTTGGCTGTCGTGGATGTTTGCCTCGCTT
GATGTAACTGGAGTTATTTATCTGACTATGGTTATTCAGACTAACAAATCAATCGTTATA
AAATTGATAACCAACGTTGTATGGCTTTCGCCAACTTTTATGACCTGCGCCGCTAGCTTC
ATGAGTAATCGTCTTATTATTCAAGTAAGTTTAAATTAATTCCATCCGATTATAGCTGAT
GTGTATATATGGGCAAAAATTTAGATGCTATCTTAGTATTTCTTTATTATTATTAATAAG
TTAATAAGGCCAAAACAAATACGCTGCCGTGTAACGGGCTGTCAGTCGGGATGCAACTTT
TCGTCATGCCACTCGGGTCCGAATTGTGAGTGTTTATTCTAACGTTTAAGTGACTTGTTT
TATTCAGCATTCAACATGAGCTTCACAGCGGCAATAATTGGAACGCAAATAAGACAGATG
AAACAATTGTTCTGATAGGATTGTTTATATCGCAGTGTCTGTCACTAGTAGCCCTCGTCC
ATGTGATGATGAAGGAGAATACAAGCAGGCCATTTTCGGTCAAGTGGGAAATACGCATTT
TGTGGCCAAAAAGGCCTCAGCCTGCCTAACGATTGGACTAATTTATATGTACTTCTACTG
CTACTGTATCATAACAAAAAAGATCTAGGAAAACGCCACGCCACTGATTTTAGCTTTTCT
CCAGATCAAGACGTTTAGTGCTACTAGCTGCATTTTCCACCTACAGTTACATACTGCTCG
GTTTGATAGTAGCTCTGCATTGATCCGGATTGCAGCCAGACTGCTACTTATTTACAACCA
AGATATGTCAAGAGCTGTTCGATCGAATTTAATAAGTGACCTAAAGATTTTCCAAAAACT
CCGGAATTCGTTAATAATATTTTAATGAGGAAGAATACTAGAGATTTGTTTTTTGACTAT
CAGATATCTTTTTACATTTTTTATTTTTTAATTTTTAATTTTAAAGACATGATAAAACTA
AAAATTTGGAAATATTTCTTTCACACTCTTACAACTTGAGTAAGGGTCTAGTTGGCTTAC
AAATTCCTATAAATACGCCGATAATGTTTAGGCCACGCACACAAATTATAACCGCGATAT
AGGAAATAGTAAAGCAGCGAAGAGGTCAATAAATGCAACCGCTGCTAAGTGGTGGTCGTG
TCCGATACGGGAAACACCCTCTTTTCTAGTTGTATATGTTCCTCGTACTCCTTTTAATTA
AGTAATGGGTATGCGATAAGCCAGGGACTCGATTTACAGATTTCTATTGTTTTATGTATT
AATAACAGTAAAGCATTTTTAAGTGATAGCTATGTGATTTAAGCTTAGTACTTAATGAAT
AATATTTCGTATATAAACTTAATGTTTTATATTCGTTACTCATAGATTAAAGGAGTACAC
TTTGTATACTCTGTCCGTCTGTGTGTCCGACCGTATGAACGTCGAGATCTCAGGAACTAT
AAAAGCTATAAAGTTGAGATGCTTAATCTCCCCAGACTCCAGAGACATATAGGCAGCGCA
CGCCCACTCTAACGCCCGCAAACCGCCCACAACTGCGACGCCCACACTTTTAAATAATGT
TTTGATAATTTTTTTGAGTAACGGGTATCAGATAGTCGGGACTCGACTACAGCGTTCTCT
CTTAATTGTTTTAAATTCAAAACTGGAAATAGTTAGCAAACCAAGTATAAAATGCTTTAA
ATGGTTTTGTAAAATATTCTCGATGTATCATATATCATATAAATATATATCAATGTAATA
ACTCCTTCGACTACATGAGAAGGATAAACTAATATTTATACTTTTACTGTATATTTAAGT
CCCAAAACTTAATCCATTAGAGGTGTTTATCCAAAGCAAGATAGCAAATGGCTAAACAAC
AGACTACTATACCGTGTCCCTCAAGTAGTTCTGCTAGATATATTTTTGTGAAAACACAAT
AAATTTATCAGCGTTACAATATTAGTGATTAGTTAATTGACGCAAACCAAATGACGCGCA
CCGCATTTGAAGAGTTAAGGGTTCAGCTACGAACCTTAAGGTGGCTTGGAGTCCTGCGGT
TCACTATCGACTTTAAGAAGTGCTTAGTGCAGAATAATGCTTCTGAGGAGCGCAATGCCT
GGCTGTATTTGATGGGTGTCGTGGGAATCACGTGCAGCTTGATCATATACAGCACCTACT
ATCCCAGTCACTTTATTATGGGAAAACACAACAGTACAGGCAACTGCTATGCCCTAATCA
ACGTCAGGTCCTGTTCCGTTGTTACAATGCTGATCTACATTCAGCTCTATATTCAACGCT
TTCGATTCGTCACCCTTTTGCAGTCCATGTTACAATTTAACAAAATCTCTGGAAGTCACA
GAAAAGAAGGAACATTTGCATTCTACTATTTTACACATCTATCCCTACTTATCATTTGCA
TGCTGAACTATGCTCACGGTTACTGGACAGCAGGTGTTCGCTTGACCACAATTCCTATTT
ATCTGCTTCAATATGGATTTTCCTACCTTATTCTCGGTCAGATGGTTGTCCTGTTTGTCT
GTATTCAACGAATATTACTTTCGATTTTAAAGTACTATAATCAAGTACTTCTTATAAATG
TTGAATCATGCAAGCTGAGTCGCGAATTCTATGACAACTTTTGCAAACACAACCATGTAA
TGTGGCTAAACTATATCGAGATCAATCATTGTTTCGGTTTGCTGCTATTGCCCGTAACCG
GATTTATTCTACTGATCACCCCGTCTGGACCGTTCTATCTGGTATCTACAATATTTGAAG
GACGATTTCTTCAGAATTGGCGATTTGCCTTCATGTCGCTAACTGCCATACTTTGGAGCC
TGCCATGGATAATTTTGCTGGTATTAGCAATGGGCAGGAATGATGTACAGAAGGAGGTTA
GTAAAGTAGTATACTAAAATACTGTTTCTAAAATAACTGTAGTTTTCTATGTTAAAAGCA
TGTGTTAACTGTTAACACAATGTGTGTGTGAAGGTTTGTACAATTAAATTGTTTACCATT
AACACAGAGGATCATAAGAGAACGCTACAATCGAGGTTCTCGACTATCAACTACCCGTTG
GTCAACTCGTGGGAATGAGAAATAATGATAAAAATAGTTAAGAAAAAAACAAAAAATCAA
AAACATATTACTGTGTGACCGTTCTGCGATTTGTGAACGCTAGAATCAGTTTTCTTTTAT
ATGAATTTGCTTCTGCTTTAAAGAAAATCAAAAGTCGCAGTTAAAACATAACAAAAATCA
AGGAGCACCACAAATAAACGGGTATAATAATATGGTGTAAAGAGATTTAGGCAAATGGAC
ACCCACACTTTTGTCAGTGTATCAGAAACAAGGACTCCAAAAAGTGTGGGGGCAATAAAT
AAATAAATATACTACACAAAAACCTAATCAATTACCCTGCACCTACTGACAGTGTCATAT
CGTGTAAATGAACAATGAAATTGGATACCAATTCAGTACATTTGTTAGTTTGCAGCGACC
CATGAACTGCACAATGTCAAACGTCTGCCGGGACCTGCGTTTTTATCTCCGTCTTCTTCA
CATCATGGGTTTGATGTGCTGGCACTTCGATTCCGACCACTGTCGACTAGTGACTACATC
CAGAAGCGAAGGCTATGCCTTCGCTTATGCTGGCTGTATTTTAGTTTCTACGACGGTCTG
CTTCATCTTTGGCGTCCTTCAGCCAAGTCGATTCCACATAGCCATTTACAACCGAACGGG
AAATTTTTACGAGGCCGTTATATTTCGCAGCACGTGTTTGGTGCTTTTCTTAATCTATTT
AATTTTGTATGTGAGGCGGCATCGACACAGGGATTTGGTTCAACTTCTATTGCGTCTTAA
CAGACGCTGTTTAAGTACTTGCACAGATCAACAGTTTTTGCACAATATAATACTTTACGG
CGTGCTCACGATCCTCTGCTTCGGCAACTACCTCCACGGCTACACTCGCGCTGGACTGGC
GCCAGTTCCGCTGGCCCTTTATATGTTGGTCTATATCTACACCTTTTTGGTTCTGTGCCT
GCTGCTTATATTCTTTGTGAGTCTTAAGCAAGTCATGACCGCGGGCTTGATTCACTACAA
CCAACGGCTTCGTCAGGGCGATCTGGTCTCTGGTCTTCGGGGCAGGCAGCAGATCCTGAA
AGTGTGCGGCGGCGAACTGAACGAGTGTTTTGGCATACTTATGCTGCCGATTGTAGCTCT
GGTGCTCCTGATGGCACCATCGGGGCCTTTCTTTTTAATTAGCACCGTGTTAGAGGGCAA
ATTTGGCTCCGACGAATGCTTATTTATGCTCATGACCTCCTCCACTTGGGATACTCCGTG
GATGATTATGTTGGTTCTCATGCTACGCACTAATGGCATATCAGAGGAAGTGAGTTCTTT
GTGGGACGAGGTCAATAAGTAAACTTTTACATCATTTCATAAAAACGTTCACACTTGCCA
AACATAATTTTTTGCAGGCAAATAAAACAGCAAAGATTTTGGCAAAAGTACCTAGAACCG
GAACTGGGTTGGATAGAATGGTAAGCGGATACTGTTTCGCATTTGCTGAAATAGTAGTAT
GACATTTGCAAATAAAACTAAATTATTCAATAGATAATTATAATTTTTATTTACCAGATT
GAAAAATTCTTACTTAAGAACATTCGACAGCAGCCCATTTTAACCGCTTATGGATTTTTC
ACTCTGGATAAAAGTACATTGTTTAAGGTAATACATTTTGTAACCCAATTGCAAAGTTAA
CAGCAGTTTCCATATTGTTATAGCTATTTACGGCCATTTTTACGTATATGGTTATTTTGG
TCCAATTTAAAGAGATGGAGAATTCTACAAAGTCTATTAATAAATTTTGA
>Dyak_Gr39aABCD__transcript
ATGGGCACAAGGAATCAAAAGCTTCTGTTTTTCCTGCACTTTCAACGCTACTTGGGCCTT
ACAAACTTGGACTTCTCAGAATCGCTGCATATTTACTGCCTCCATGGTACTTGGACTTCA
GCTGCGACTCAAATTTTGGTAGTTGGTGTTTTTATGGCCGCTCTGGTGGGACCACTCGCC
GAATGCATTTACTACATGGATACTAAATCGCAAACTGGAAACACCTTTGACAATGCTGTG
ATACTGACCACCTCGGTCAGTCAATTGCTAGCCAATTTTTGGATGCGCTCGCAGCAGGAA
TCGCAAGTGAATCTGCTGCAACGACTTTCGCAGGTGGTGGGGTTCTTGGAATTTGAGCCT
TATATTGTGCCACAGATCCGTTGGTTTTACCACATTTGGCTATTGGTTTGCCTTATCTAC
GGAGTCATGGTGACGCATTTTGGCATACATTGGTTGAAAAATATGCAGTTGAGCCGTGCC
CTAACTCTGCTGGGATTTGTATCTCGGTGCATTTTGGCGAACTTTCAATTCACCTGTTAT
TCCGGCATGGTGTTGGTCCTGAAAAAACTGCTTCAAGTCCAGTTCAAGCAACTGGAGCAG
CTGGTGTCCACCAACTCCATATCAATGGCTGAAGTGTCCGGCTATTTAAGAAGCCACGAT
GAAATCCTGCTATTGGGTCAAAGAGAACTGATTGCCGTTTATGGTGGAGTCCTACTTTTT
CTCTTCATATACCAGGTCATGCAGTGTATATTAATATTTTACGTCAGCAACCTAGAGGGG
TTTCATTCAAGCAATGACCTGGTTCTCATTTTCTGTTGGCTGGCACCGATGCTTTTCTAT
CTCATCCTACCCTTACTCGTTAACGACATACACAATCTG---------------------
------------------------------------------------------------
------------------------------------------------------------
------------------------------------------------------------
------------------ATGGACTTCAAACCGAGTGAACTCTGCGCTTACTACCGCCTT
TGTCGATATCTGGGGATATTCTGCATTGACTATAATCCCGCTAAAAAAAGAATCCGGTTG
CGTCGCAGCGTTCTCTGTTACGTAATTCACTTTGCCTTGCAAGCCTACTTGGTTGGTTGC
ATGTCCGTCATGGTCACATATTGGCGTAGGTGCTTCAAAAAAGAGCTTACCACGACTGGA
AACCACTTCGACCGACTTGTTATGGTAATGGCCCTTGGTATTCTGGTTGTCCAGAATGCG
TGGCTCATCTGGCTGCAAGCCCCACATCTGCGAATTGTTAGGCAAATAGAGTGTTACCGA
CGGAGGCACTTGGCTAATGTTCGTCTGCTCCTCCCCAAACGTCTGCTTTGGCTAATTATT
GCAACCAATGTTCTCTACATGGTGAACTTTATCAAGACGTGTGTACTCGAATGGTTGACG
GATGCTTCTCGACTTTTTGTCATTACCTCCTTGGGATTTCCTTTACGATATCTGGTAACT
AGTTTTACAATGGGCACATACTTTTGCATAGTACATATTGTACGTCTCGTGCTCATCTGG
AATCAGTCGCAGATTAACGCGGTTATAGATGAATCGGCAGACCTCAAAAAAACTGGCGCA
AACCGTATGCGTTTACGCGCGTGCTTGGAGGTGCACGATCGCCTGATAATGCTTTGCAAT
GATGAGATCAGTCTTGTCTACGGGTTCATCGCTTGGCTGTCGTGGATGTTTGCCTCGCTT
GATGTAACTGGAGTTATTTATCTGACTATGGTTATTCAGACTAACAAATCAATCGTTATA
AAATTGATAACCAACGTTGTATGGCTTTCGCCAACTTTTATGACCTGCGCCGCTAGCTTC
ATGAGTAATCGTCTTATTATTCAA------------------------------------
------------------------------------------------------------
------------------------------------------------------------
-----------------------------------------------------CTTGTTT
TATTCAGCATTCAACATGAGCTTCACAGCGGCAATAATTGGAACGCAAATAAGACAGATG
AAACAATTGTTCTGATAGGATTGTTTATATCGCAGTGTCTGTCACTAGTAGCCCTCGTCC
ATGTGATGATGAAGGAGAATACAAGCAGGCCATTTTCGGTCAAGTGGGAAATACGCATTT
TGTGGCCAAAAAGGCCTCAGCCTGCCTAACGATTGGACTAATTTATATGTACTTCTAC--
------------------------------------------------------------
------------------------------------------------------------
------------------------------------------------------------
------------------------------------------------------------
------------------------------------------------------------
------------------------------------------------------------
------------------------------------------------------------
------------------------------------------------------------
------------------------------------------------------------
------------------------------------------------------------
------------------------------------------------------------
------------------------------------------------------------
------------------------------------------------------------
------------------------------------------------------------
------------------------------------------------------------
------------------------------------------------------------
------------------------------------------------------------
------------------------------------------------------------
------------------------------------------------------------
------------------------------------------------------------
------------------------------------------------------------
------------------------------------------------------------
--------------------------------------------------ATGACGCGCA
CCGCATTTGAAGAGTTAAGGGTTCAGCTACGAACCTTAAGGTGGCTTGGAGTCCTGCGGT
TCACTATCGACTTTAAGAAGTGCTTAGTGCAGAATAATGCTTCTGAGGAGCGCAATGCCT
GGCTGTATTTGATGGGTGTCGTGGGAATCACGTGCAGCTTGATCATATACAGCACCTACT
ATCCCAGTCACTTTATTATGGGAAAACACAACAGTACAGGCAACTGCTATGCCCTAATCA
ACGTCAGGTCCTGTTCCGTTGTTACAATGCTGATCTACATTCAGCTCTATATTCAACGCT
TTCGATTCGTCACCCTTTTGCAGTCCATGTTACAATTTAACAAAATCTCTGGAAGTCACA
GAAAAGAAGGAACATTTGCATTCTACTATTTTACACATCTATCCCTACTTATCATTTGCA
TGCTGAACTATGCTCACGGTTACTGGACAGCAGGTGTTCGCTTGACCACAATTCCTATTT
ATCTGCTTCAATATGGATTTTCCTACCTTATTCTCGGTCAGATGGTTGTCCTGTTTGTCT
GTATTCAACGAATATTACTTTCGATTTTAAAGTACTATAATCAAGTACTTCTTATAAATG
TTGAATCATGCAAGCTGAGTCGCGAATTCTATGACAACTTTTGCAAACACAACCATGTAA
TGTGGCTAAACTATATCGAGATCAATCATTGTTTCGGTTTGCTGCTATTGCCCGTAACCG
GATTTATTCTACTGATCACCCCGTCTGGACCGTTCTATCTGGTATCTACAATATTTGAAG
GACGATTTCTTCAGAATTGGCGATTTGCCTTCATGTCGCTAACTGCCATACTTTGGAGCC
TGCCATGGATAATTTTGCTGGTATTAGCAATGGGCAGGAATGATGTACAGAAGGAG----
------------------------------------------------------------
------------------------------------------------------------
------------------------------------------------------------
------------------------------------------------------------
------------------------------------------------------------
------------------------------------------------------------
------------------------------------------------------------
------------------------------------------------------------
------------------------------------------------------------
------------------------------------------------------------
-ATGAACTGCACAATGTCAAACGTCTGCCGGGACCTGCGTTTTTATCTCCGTCTTCTTCA
CATCATGGGTTTGATGTGCTGGCACTTCGATTCCGACCACTGTCGACTAGTGACTACATC
CAGAAGCGAAGGCTATGCCTTCGCTTATGCTGGCTGTATTTTAGTTTCTACGACGGTCTG
CTTCATCTTTGGCGTCCTTCAGCCAAGTCGATTCCACATAGCCATTTACAACCGAACGGG
AAATTTTTACGAGGCCGTTATATTTCGCAGCACGTGTTTGGTGCTTTTCTTAATCTATTT
AATTTTGTATGTGAGGCGGCATCGACACAGGGATTTGGTTCAACTTCTATTGCGTCTTAA
CAGACGCTGTTTAAGTACTTGCACAGATCAACAGTTTTTGCACAATATAATACTTTACGG
CGTGCTCACGATCCTCTGCTTCGGCAACTACCTCCACGGCTACACTCGCGCTGGACTGGC
GCCAGTTCCGCTGGCCCTTTATATGTTGGTCTATATCTACACCTTTTTGGTTCTGTGCCT
GCTGCTTATATTCTTTGTGAGTCTTAAGCAAGTCATGACCGCGGGCTTGATTCACTACAA
CCAACGGCTTCGTCAGGGCGATCTGGTCTCTGGTCTTCGGGGCAGGCAGCAGATCCTGAA
AGTGTGCGGCGGCGAACTGAACGAGTGTTTTGGCATACTTATGCTGCCGATTGTAGCTCT
GGTGCTCCTGATGGCACCATCGGGGCCTTTCTTTTTAATTAGCACCGTGTTAGAGGGCAA
ATTTGGCTCCGACGAATGCTTATTTATGCTCATGACCTCCTCCACTTGGGATACTCCGTG
GATGATTATGTTGGTTCTCATGCTACGCACTAATGGCATATCAGAGGAA-----------
------------------------------------------------------------
-----------------GCAAATAAAACAGCAAAGATTTTGGCAAAAGTACCTAGAACCG
GAACTGGGTTGGATAGAATG----------------------------------------
---------------------------------------------------------ATT
GAAAAATTCTTACTTAAGAACATTCGACAGCAGCCCATTTTAACCGCTTATGGATTTTTC
ACTCTGGATAAAAGTACATTGTTTAAG---------------------------------
-----------------------CTATTTACGGCCATTTTTACGTATATGGTTATTTTGG
TCCAATTTAAAGAGATGGAGAATTCTACAAAGTCTATTAATAAATTTTGA
